# Supplementary material for: Bis[3,5-difluoro-2-(4-methyl­pyridin-2-yl)phenyl-κ2 C 1,N](picolinato-κ2 N,O)iridium(III) chloro­form monosolvate
Source: Acta Crystallogr Sect E Struct Rep Online. 2011 Aug 6;67(Pt 9):m1199–200. doi: 10.1107/S1600536811030856 (PMC3200786; doi:10.1107/S1600536811030856)
Supplement: Supplementary file 1 [file e-67-m1199-sup1.cif]

##############################################################################
#                                                                            #
# This CIF contains the data in a paper accepted for publication in          #
# Acta Crystallographica Section E. It conforms to the requirements of       #
# Notes for Authors for Acta Crystallographica Section E, and has been       #
# peer reviewed under the auspices of the IUCr Commission on Journals.       #
#                                                                            #
# Full details of the Crystallographic Information File format               #
# are given in the paper "The Crystallographic Information File (CIF):       #
# a New Standard Archive File for Crystallography" by S. R. Hall, F. H.      #
# Allen and I. D. Brown [Acta Cryst. (1991), A47, 655-685].                  #
#                                                                            #
# The current version of the core CIF dictionary is obtainable from          #
# ftp://ftp.iucr.org/pub/cif_core.dic.                                       #
#                                                                            #
# Software is freely available for graphical display of the structure(s)     #
# in this CIF. For information consult the CIF software page                 #
# http://www.iucr.org/resources/cif/software.                                #
#                                                                            #
# This file may be used for bona fide research purposes within the           #
# scientific community so long as proper attribution is given to the journal # 
# article from which it was obtained.                                        #
#                                                                            #
##############################################################################
data_global
_audit_creation_method     'WinGX routine CIF_UPDATE'
_audit_conform_dict_name     cif_core.dic
_audit_conform_dict_version     2.3
_journal_date_recd_electronic     2011-07-26
_journal_date_accepted     2011-08-01
_journal_name_full     'Acta Crystallographica, Section E'
_journal_year     2011
_journal_volume     67
_journal_issue      9
_journal_page_first     m1199
_journal_page_last     m1200
_journal_paper_category     QM
_journal_coeditor_code     TK2773
_publ_contact_author_name     'Sung Kwon Kang'
_publ_contact_author_address
;
Department of Chemistry
Chungnam National University
Daejeon 305-764
Korea
;
_publ_contact_author_email     skkang@cnu.ac.kr
_publ_contact_author_fax      8E307(4)
_publ_contact_author_phone      8E307(4)
_publ_section_title
;\
Bis[3,5-difluoro-2-(4-methylpyridin-2-yl)phenyl-\k^2^<i>C</i>^1^,<i>N</i>]\
(picolinato-\k^2^<i>N</i>,<i>O</i>)iridium(III) chloroform monosolvate
;
loop_
    _publ_author_name
    _publ_author_address
    'Kim, Young-Inn'
; Department of Chemistry Education and
  Interdisciplinary Program of Advanced Information and Display Materials
  Pusan National University
  Busan 609-735
  Republic of Korea
;
    'Seo, Hoe-Joo'
; Department of Chemistry
  Pusan National University
  Busan 609-735
  Republic of Korea
;
    'Yun, Seong-Jae'
; Department of Chemistry
  Pusan National University
  Busan 609-735
  Republic of Korea
;
    'Song, Young-Kwang'
; Department of Chemistry Education and
  Interdisciplinary Program of Advanced Information and Display Materials
  Pusan National University
  Busan 609-735
  Republic of Korea
;
    'Kim, In-Chan'
; Department of Chemistry
  Pusan National University
  Busan 609-735
  Republic of Korea
;
    'Kang, Sung Kwon'
; Department of Chemistry
  Chungnam National University
  Daejeon 305-764
  Republic of Korea
;
data_I
_audit_creation_method     'WinGX routine CIF_UPDATE'
_chemical_name_systematic
;
Bis[3,5-difluoro-2-(4-methylpyridin-2-yl)phenyl-
\k^2^<i>C</i>^1^,<i>N</i>](picolinato-\k^2^<i>N</i>,<i>O</i>)iridium(III)
chloroform monosolvate
;
_chemical_formula_moiety     'C30 H20 F4 Ir N3 O2, C H Cl3'
_chemical_formula_sum     'C31 H21 Cl3 F4 Ir N3 O2'
_chemical_formula_iupac     '[Ir (C12 H8 F2 N)2 (C6 H4 N O2)], C H Cl3'
_chemical_formula_weight     842.06
_symmetry_cell_setting     triclinic
_symmetry_space_group_name_H-M     'P -1'
_symmetry_space_group_name_Hall     '-P 1'
loop_
    _symmetry_equiv_pos_as_xyz
    'x, y, z'
    '-x, -y, -z'
_cell_length_a     13.421(2)
_cell_length_b     15.020(5)
_cell_length_c     16.291(5)
_cell_angle_alpha     85.61(4)
_cell_angle_beta     68.85(5)
_cell_angle_gamma     89.26(3)
_cell_volume     3053.6(18)
_cell_formula_units_Z     4
_cell_measurement_reflns_used     8556
_cell_measurement_theta_min     2.44
_cell_measurement_theta_max     28.18
_cell_measurement_temperature     170(2)
_exptl_crystal_description     block
_exptl_crystal_colour     yellow
_exptl_crystal_size_max     0.14
_exptl_crystal_size_mid     0.13
_exptl_crystal_size_min     0.09
_exptl_crystal_density_diffrn     1.832
_exptl_crystal_density_method     'not measured'
_exptl_crystal_F_000     1632
_exptl_absorpt_coefficient_mu     4.694
_exptl_absorpt_correction_type     multi-scan
_exptl_absorpt_process_details     '(SADABS; Bruker, 2002)'
_exptl_absorpt_correction_T_min     0.502
_exptl_absorpt_correction_T_max     0.665
_diffrn_ambient_temperature     170(2)
_diffrn_radiation_type     MoK\a
_diffrn_radiation_wavelength     0.71073
_diffrn_measurement_device_type     'Bruker SMART CCD area-detector'
_diffrn_measurement_method     '\f and \w'
_diffrn_reflns_number     54485
_diffrn_reflns_av_R_equivalents     0.0383
_diffrn_reflns_theta_min     1.63
_diffrn_reflns_theta_max     25.5
_diffrn_reflns_theta_full     25.5
_diffrn_measured_fraction_theta_max     0.997
_diffrn_measured_fraction_theta_full     0.997
_diffrn_reflns_limit_h_min     -16
_diffrn_reflns_limit_h_max     16
_diffrn_reflns_limit_k_min     -18
_diffrn_reflns_limit_k_max     18
_diffrn_reflns_limit_l_min     -19
_diffrn_reflns_limit_l_max     19
_reflns_number_total     11349
_reflns_number_gt     9557
_reflns_threshold_expression     I>2\s(I)
_refine_ls_structure_factor_coef     Fsqd
_refine_ls_matrix_type     full
_refine_ls_R_factor_gt     0.0333
_refine_ls_wR_factor_ref     0.0904
_refine_ls_goodness_of_fit_ref     1.033
_refine_ls_restrained_S_all     1.033
_refine_ls_number_reflns     11349
_refine_ls_number_parameters     797
_refine_ls_number_restraints     0
_refine_ls_hydrogen_treatment     constr
_refine_ls_weighting_scheme     calc
_refine_ls_weighting_details
        'calc w=1/[\s^2^(Fo^2^)+(0.0433P)^2^+10.7327P] where P=(Fo^2^+2Fc^2^)/3'
_refine_ls_shift/su_max     0.002
_refine_diff_density_max     2.758
_refine_diff_density_min     -1.275
_refine_ls_extinction_method     none
loop_
    _atom_type_symbol
    _atom_type_description
    _atom_type_scat_dispersion_real
    _atom_type_scat_dispersion_imag
    _atom_type_scat_source
    C C 0.0033 0.0016 'International Tables Vol C Tables 4.2.6.8 and 6.1.1.4'
    H H 0 0 'International Tables Vol C Tables 4.2.6.8 and 6.1.1.4'
    N N 0.0061 0.0033 'International Tables Vol C Tables 4.2.6.8 and 6.1.1.4'
    O O 0.0106 0.006 'International Tables Vol C Tables 4.2.6.8 and 6.1.1.4'
    F F 0.0171 0.0103 'International Tables Vol C Tables 4.2.6.8 and 6.1.1.4'
    Cl Cl 0.1484 0.1585 'International Tables Vol C Tables 4.2.6.8 and 6.1.1.4'
    Ir Ir -1.4442 7.9887 'International Tables Vol C Tables 4.2.6.8 and 6.1.1.4'
_computing_data_collection     'SMART (Bruker, 2002)'
_computing_cell_refinement     'SAINT (Bruker, 2002)'
_computing_data_reduction     'SAINT (Bruker, 2002)'
_computing_structure_solution     'SHELXS97 (Sheldrick, 2008)'
_computing_structure_refinement     'SHELXL97 (Sheldrick, 2008)'
_computing_molecular_graphics     'ORTEP-3 for Windows (Farrugia, 1997)'
_computing_publication_material     'WinGX (Farrugia, 1999)'
loop_
    _atom_site_type_symbol
    _atom_site_label
    _atom_site_fract_x
    _atom_site_fract_y
    _atom_site_fract_z
    _atom_site_U_iso_or_equiv
    _atom_site_adp_type
    _atom_site_calc_flag
    _atom_site_refinement_flags
    _atom_site_occupancy
    _atom_site_disorder_assembly
    _atom_site_disorder_group
    Ir Ir1 0.401921(17) 0.127006(13) 0.272846(13) 0.03178(7) Uani d . 1 . .
    N N1 0.2687(3) 0.1283(3) 0.3844(3) 0.0308(9) Uani d . 1 . .
    C C2 0.2679(4) 0.1269(4) 0.4673(4) 0.0362(12) Uani d . 1 . .
    H H2 0.333 0.1265 0.4755 0.043 Uiso calc R 1 . .
    C C3 0.1764(5) 0.1260(4) 0.5397(4) 0.0410(13) Uani d . 1 . .
    H H3 0.1797 0.1238 0.5959 0.049 Uiso calc R 1 . .
    C C4 0.0787(5) 0.1285(4) 0.5295(4) 0.0435(14) Uani d . 1 . .
    C C5 0.0793(5) 0.1313(4) 0.4446(4) 0.0442(14) Uani d . 1 . .
    H H5 0.0146 0.1332 0.4357 0.053 Uiso calc R 1 . .
    C C6 0.1727(4) 0.1316(4) 0.3727(4) 0.0349(12) Uani d . 1 . .
    C C7 0.1850(5) 0.1371(4) 0.2791(4) 0.0385(13) Uani d . 1 . .
    C C8 0.2903(5) 0.1417(4) 0.2189(4) 0.0376(13) Uani d . 1 . .
    C C9 0.3059(6) 0.1527(4) 0.1297(4) 0.0522(17) Uani d . 1 . .
    H H9 0.3747 0.1585 0.0879 0.063 Uiso calc R 1 . .
    C C10 0.2206(7) 0.1552(5) 0.1035(5) 0.064(2) Uani d . 1 . .
    C C11 0.1183(7) 0.1485(5) 0.1598(5) 0.065(2) Uani d . 1 . .
    H H11 0.0615 0.1497 0.1399 0.078 Uiso calc R 1 . .
    C C12 0.1027(5) 0.1400(5) 0.2474(5) 0.0528(17) Uani d . 1 . .
    C C13 -0.0236(5) 0.1297(5) 0.6073(5) 0.0603(19) Uani d . 1 . .
    H H13A -0.0779 0.1572 0.589 0.09 Uiso calc R 1 . .
    H H13B -0.0131 0.1632 0.6515 0.09 Uiso calc R 1 . .
    H H13C -0.0452 0.0697 0.6312 0.09 Uiso calc R 1 . .
    F F14 0.0006(3) 0.1328(3) 0.3045(3) 0.0715(12) Uani d . 1 . .
    F F15 0.2387(4) 0.1630(4) 0.0157(3) 0.0980(19) Uani d . 1 . .
    N N16 0.5221(4) 0.1191(3) 0.1547(3) 0.0371(11) Uani d . 1 . .
    C C17 0.5798(6) 0.1900(4) 0.1074(4) 0.0537(17) Uani d . 1 . .
    H H17 0.5673 0.2454 0.1308 0.064 Uiso calc R 1 . .
    C C18 0.6564(6) 0.1834(4) 0.0259(4) 0.0582(19) Uani d . 1 . .
    H H18 0.6966 0.2335 -0.0046 0.07 Uiso calc R 1 . .
    C C19 0.6744(5) 0.1021(5) -0.0113(4) 0.0497(16) Uani d . 1 . .
    C C20 0.6134(5) 0.0297(4) 0.0377(4) 0.0441(14) Uani d . 1 . .
    H H20 0.6232 -0.0257 0.0142 0.053 Uiso calc R 1 . .
    C C21 0.5383(5) 0.0381(4) 0.1208(4) 0.0361(12) Uani d . 1 . .
    C C22 0.4690(4) -0.0320(4) 0.1802(4) 0.0343(12) Uani d . 1 . .
    C C23 0.3943(4) -0.0029(3) 0.2598(4) 0.0317(11) Uani d . 1 . .
    C C24 0.3277(4) -0.0667(4) 0.3210(4) 0.0347(12) Uani d . 1 . .
    H H24 0.2779 -0.0497 0.3737 0.042 Uiso calc R 1 . .
    C C25 0.3361(4) -0.1545(4) 0.3030(4) 0.0377(13) Uani d . 1 . .
    C C26 0.4064(5) -0.1847(4) 0.2266(4) 0.0457(15) Uani d . 1 . .
    H H26 0.4093 -0.2448 0.2158 0.055 Uiso calc R 1 . .
    C C27 0.4721(5) -0.1219(4) 0.1668(4) 0.0433(14) Uani d . 1 . .
    C C28 0.7599(6) 0.0929(5) -0.1003(4) 0.0618(19) Uani d . 1 . .
    H H28A 0.7788 0.1508 -0.1313 0.093 Uiso calc R 1 . .
    H H28B 0.7337 0.0557 -0.1337 0.093 Uiso calc R 1 . .
    H H28C 0.8218 0.0663 -0.0928 0.093 Uiso calc R 1 . .
    F F29 0.5416(3) -0.1517(2) 0.0920(3) 0.0639(11) Uani d . 1 . .
    F F30 0.2726(3) -0.2159(2) 0.3643(3) 0.0501(9) Uani d . 1 . .
    N N31 0.5127(3) 0.1215(3) 0.3388(3) 0.0306(10) Uani d . 1 . .
    C C32 0.5541(4) 0.0478(4) 0.3645(4) 0.0368(13) Uani d . 1 . .
    H H32 0.5367 -0.0076 0.3511 0.044 Uiso calc R 1 . .
    C C33 0.6221(5) 0.0523(4) 0.4105(4) 0.0450(14) Uani d . 1 . .
    H H33 0.65 0.0003 0.4279 0.054 Uiso calc R 1 . .
    C C34 0.6486(5) 0.1338(4) 0.4307(5) 0.0468(15) Uani d . 1 . .
    H H34 0.6931 0.1377 0.4628 0.056 Uiso calc R 1 . .
    C C35 0.6076(4) 0.2094(4) 0.4025(4) 0.0422(14) Uani d . 1 . .
    H H35 0.6256 0.2654 0.4141 0.051 Uiso calc R 1 . .
    C C36 0.5403(4) 0.2019(4) 0.3572(4) 0.0349(12) Uani d . 1 . .
    C C37 0.4926(4) 0.2819(4) 0.3238(4) 0.0368(13) Uani d . 1 . .
    O O38 0.4333(3) 0.2655(2) 0.2815(3) 0.0375(9) Uani d . 1 . .
    O O39 0.5156(3) 0.3572(3) 0.3383(3) 0.0510(11) Uani d . 1 . .
    Ir Ir2 0.178581(16) 0.386356(13) 0.679992(13) 0.02913(7) Uani d . 1 . .
    N N40 0.1713(3) 0.3834(3) 0.5569(3) 0.0268(9) Uani d . 1 . .
    C C41 0.2550(4) 0.3808(4) 0.4814(3) 0.0335(12) Uani d . 1 . .
    H H41 0.323 0.3798 0.4842 0.04 Uiso calc R 1 . .
    C C42 0.2466(4) 0.3797(4) 0.4009(4) 0.0346(12) Uani d . 1 . .
    H H42 0.3078 0.3786 0.3504 0.042 Uiso calc R 1 . .
    C C43 0.1472(4) 0.3803(4) 0.3943(4) 0.0336(12) Uani d . 1 . .
    C C44 0.0600(4) 0.3812(4) 0.4718(3) 0.0328(12) Uani d . 1 . .
    H H44 -0.0084 0.3807 0.4698 0.039 Uiso calc R 1 . .
    C C45 0.0721(4) 0.3830(3) 0.5524(3) 0.0291(11) Uani d . 1 . .
    C C46 -0.0133(4) 0.3818(3) 0.6390(3) 0.0310(11) Uani d . 1 . .
    C C47 0.0211(4) 0.3779(3) 0.7112(3) 0.0320(11) Uani d . 1 . .
    C C48 -0.0575(5) 0.3710(4) 0.7972(4) 0.0379(13) Uani d . 1 . .
    H H48 -0.038 0.3674 0.8466 0.045 Uiso calc R 1 . .
    C C49 -0.1628(5) 0.3698(4) 0.8062(4) 0.0435(15) Uani d . 1 . .
    C C50 -0.1982(5) 0.3752(4) 0.7375(4) 0.0421(14) Uani d . 1 . .
    H H50 -0.2707 0.3746 0.7465 0.051 Uiso calc R 1 . .
    C C51 -0.1219(4) 0.3814(4) 0.6550(4) 0.0356(12) Uani d . 1 . .
    C C52 0.1340(5) 0.3769(4) 0.3067(3) 0.0411(13) Uani d . 1 . .
    H H52A 0.1172 0.4353 0.2875 0.062 Uiso calc R 1 . .
    H H52B 0.0771 0.3359 0.3128 0.062 Uiso calc R 1 . .
    H H52C 0.1993 0.3575 0.264 0.062 Uiso calc R 1 . .
    F F53 -0.1575(2) 0.3876(3) 0.5867(2) 0.0478(9) Uani d . 1 . .
    F F54 -0.2367(3) 0.3645(3) 0.8902(2) 0.0608(11) Uani d . 1 . .
    N N55 0.1675(4) 0.3956(3) 0.8060(3) 0.0356(10) Uani d . 1 . .
    C C56 0.1626(6) 0.3235(4) 0.8620(4) 0.0542(18) Uani d . 1 . .
    H H56 0.1684 0.2669 0.8415 0.065 Uiso calc R 1 . .
    C C57 0.1492(7) 0.3319(5) 0.9481(4) 0.061(2) Uani d . 1 . .
    H H57 0.1467 0.2809 0.985 0.073 Uiso calc R 1 . .
    C C58 0.1394(5) 0.4150(4) 0.9813(4) 0.0456(15) Uani d . 1 . .
    C C59 0.1410(5) 0.4881(4) 0.9246(4) 0.0419(14) Uani d . 1 . .
    H H59 0.133 0.5449 0.9451 0.05 Uiso calc R 1 . .
    C C60 0.1545(4) 0.4783(4) 0.8368(4) 0.0347(12) Uani d . 1 . .
    C C61 0.1553(4) 0.5487(3) 0.7692(3) 0.0317(11) Uani d . 1 . .
    C C62 0.1638(4) 0.5172(3) 0.6865(3) 0.0283(11) Uani d . 1 . .
    C C63 0.1660(4) 0.5807(3) 0.6188(3) 0.0307(11) Uani d . 1 . .
    H H63 0.1737 0.5629 0.5634 0.037 Uiso calc R 1 . .
    C C64 0.1567(4) 0.6694(4) 0.6339(4) 0.0357(12) Uani d . 1 . .
    C C65 0.1465(4) 0.7018(4) 0.7143(4) 0.0383(13) Uani d . 1 . .
    H H65 0.1395 0.7624 0.7232 0.046 Uiso calc R 1 . .
    C C66 0.1475(5) 0.6394(4) 0.7791(4) 0.0385(13) Uani d . 1 . .
    C C67 0.1316(6) 0.4252(5) 1.0748(4) 0.0583(18) Uani d . 1 . .
    H H67A 0.2006 0.441 1.075 0.088 Uiso calc R 1 . .
    H H67B 0.1075 0.3698 1.1096 0.088 Uiso calc R 1 . .
    H H67C 0.0818 0.4712 1.0992 0.088 Uiso calc R 1 . .
    F F68 0.1375(3) 0.6708(2) 0.8579(2) 0.0564(10) Uani d . 1 . .
    F F69 0.1581(3) 0.7303(2) 0.5682(2) 0.0477(8) Uani d . 1 . .
    N N70 0.3477(4) 0.3839(3) 0.6406(3) 0.0310(10) Uani d . 1 . .
    C C71 0.4140(5) 0.4543(4) 0.6265(4) 0.0366(12) Uani d . 1 . .
    H H71 0.3859 0.5114 0.6319 0.044 Uiso calc R 1 . .
    C C72 0.5216(5) 0.4444(4) 0.6044(4) 0.0420(14) Uani d . 1 . .
    H H72 0.5657 0.4944 0.5953 0.05 Uiso calc R 1 . .
    C C73 0.5651(5) 0.3603(4) 0.5958(4) 0.0425(14) Uani d . 1 . .
    H H73 0.6383 0.3528 0.5801 0.051 Uiso calc R 1 . .
    C C74 0.4968(5) 0.2875(4) 0.6110(4) 0.0420(14) Uani d . 1 . .
    H H74 0.5236 0.23 0.606 0.05 Uiso calc R 1 . .
    C C75 0.3891(4) 0.3013(4) 0.6337(3) 0.0331(12) Uani d . 1 . .
    C C76 0.3098(5) 0.2256(4) 0.6528(4) 0.0387(13) Uani d . 1 . .
    O O77 0.2124(3) 0.2462(2) 0.6793(3) 0.0362(9) Uani d . 1 . .
    O O78 0.3444(4) 0.1485(3) 0.6427(3) 0.0525(12) Uani d . 1 . .
    C C79 0.8189(8) -0.0330(6) 0.1973(6) 0.081(3) Uani d . 1 . .
    H H79 0.7683 -0.0532 0.2561 0.097 Uiso calc R 1 . .
    Cl Cl1 0.9438(3) -0.0490(3) 0.1971(3) 0.185(2) Uani d . 1 . .
    Cl Cl2 0.7860(4) -0.0820(2) 0.1244(3) 0.1664(19) Uani d . 1 . .
    Cl Cl3 0.8030(2) 0.08722(18) 0.1801(2) 0.1093(9) Uani d . 1 . .
    C C83 0.4763(7) 0.5241(6) 0.8416(5) 0.074(2) Uani d . 1 . .
    H H83 0.4798 0.5549 0.7854 0.089 Uiso calc R 1 . .
    Cl Cl4 0.4398(3) 0.41077(18) 0.84317(19) 0.1220(12) Uani d . 1 . .
    Cl Cl5 0.5977(2) 0.5333(3) 0.8509(3) 0.1506(16) Uani d . 1 . .
    Cl Cl6 0.37928(17) 0.57276(14) 0.92568(17) 0.0890(8) Uani d . 1 . .
loop_
    _atom_site_aniso_label
    _atom_site_aniso_U_11
    _atom_site_aniso_U_22
    _atom_site_aniso_U_33
    _atom_site_aniso_U_12
    _atom_site_aniso_U_13
    _atom_site_aniso_U_23
    Ir1 0.03765(12) 0.02222(11) 0.03306(12) 0.00448(8) -0.00911(9) -0.00650(8)
    N1 0.032(2) 0.025(2) 0.036(2) 0.0037(18) -0.0122(19) -0.0071(18)
    C2 0.031(3) 0.037(3) 0.042(3) -0.001(2) -0.013(2) -0.012(2)
    C3 0.040(3) 0.045(3) 0.037(3) -0.001(3) -0.011(3) -0.013(3)
    C4 0.036(3) 0.042(3) 0.049(4) 0.001(3) -0.009(3) -0.011(3)
    C5 0.038(3) 0.043(4) 0.053(4) 0.009(3) -0.018(3) -0.011(3)
    C6 0.038(3) 0.026(3) 0.044(3) 0.010(2) -0.018(3) -0.012(2)
    C7 0.050(3) 0.032(3) 0.042(3) 0.016(3) -0.026(3) -0.008(2)
    C8 0.048(3) 0.027(3) 0.040(3) 0.012(2) -0.017(3) -0.010(2)
    C9 0.067(4) 0.047(4) 0.044(4) 0.026(3) -0.022(3) -0.006(3)
    C10 0.090(6) 0.067(5) 0.044(4) 0.050(4) -0.034(4) -0.013(3)
    C11 0.080(5) 0.072(5) 0.062(5) 0.041(4) -0.046(4) -0.019(4)
    C12 0.050(4) 0.052(4) 0.063(4) 0.021(3) -0.028(3) -0.010(3)
    C13 0.043(4) 0.081(5) 0.050(4) 0.004(3) -0.006(3) -0.016(4)
    F14 0.054(2) 0.099(4) 0.076(3) 0.026(2) -0.039(2) -0.019(2)
    F15 0.120(4) 0.141(5) 0.047(2) 0.079(4) -0.048(3) -0.020(3)
    N16 0.045(3) 0.026(2) 0.033(2) 0.005(2) -0.005(2) -0.0022(19)
    C17 0.073(5) 0.026(3) 0.048(4) 0.000(3) -0.003(3) -0.005(3)
    C18 0.073(5) 0.033(3) 0.046(4) -0.003(3) 0.003(3) 0.004(3)
    C19 0.054(4) 0.049(4) 0.038(3) 0.012(3) -0.007(3) -0.003(3)
    C20 0.050(4) 0.036(3) 0.043(3) 0.010(3) -0.012(3) -0.010(3)
    C21 0.044(3) 0.028(3) 0.035(3) 0.007(2) -0.013(2) -0.004(2)
    C22 0.042(3) 0.026(3) 0.036(3) 0.006(2) -0.014(2) -0.008(2)
    C23 0.035(3) 0.025(3) 0.039(3) 0.006(2) -0.018(2) -0.005(2)
    C24 0.033(3) 0.033(3) 0.041(3) 0.003(2) -0.017(2) -0.003(2)
    C25 0.036(3) 0.029(3) 0.050(3) 0.001(2) -0.018(3) -0.002(2)
    C26 0.056(4) 0.027(3) 0.059(4) -0.001(3) -0.026(3) -0.006(3)
    C27 0.051(4) 0.034(3) 0.042(3) 0.007(3) -0.012(3) -0.013(3)
    C28 0.058(4) 0.069(5) 0.042(4) 0.013(4) 0.002(3) -0.007(3)
    F29 0.085(3) 0.034(2) 0.054(2) 0.0088(19) 0.000(2) -0.0191(17)
    F30 0.0468(19) 0.0295(18) 0.067(2) -0.0055(15) -0.0135(18) 0.0043(16)
    N31 0.026(2) 0.026(2) 0.036(2) 0.0017(17) -0.0054(19) -0.0080(18)
    C32 0.033(3) 0.027(3) 0.046(3) 0.000(2) -0.008(2) -0.005(2)
    C33 0.044(3) 0.033(3) 0.059(4) 0.003(3) -0.020(3) -0.007(3)
    C34 0.043(3) 0.041(4) 0.063(4) 0.000(3) -0.025(3) -0.007(3)
    C35 0.035(3) 0.035(3) 0.055(4) -0.003(2) -0.013(3) -0.013(3)
    C36 0.032(3) 0.027(3) 0.038(3) -0.002(2) -0.002(2) -0.008(2)
    C37 0.036(3) 0.028(3) 0.039(3) 0.001(2) -0.003(2) -0.006(2)
    O38 0.045(2) 0.0223(19) 0.044(2) 0.0054(16) -0.0135(19) -0.0068(16)
    O39 0.054(3) 0.025(2) 0.075(3) 0.0007(18) -0.023(2) -0.013(2)
    Ir2 0.03736(12) 0.02252(11) 0.02688(11) 0.00286(8) -0.01019(9) -0.00546(8)
    N40 0.028(2) 0.024(2) 0.027(2) 0.0011(17) -0.0083(18) -0.0061(17)
    C41 0.027(3) 0.038(3) 0.033(3) 0.005(2) -0.007(2) -0.006(2)
    C42 0.034(3) 0.035(3) 0.030(3) 0.007(2) -0.006(2) -0.008(2)
    C43 0.037(3) 0.029(3) 0.033(3) 0.002(2) -0.009(2) -0.008(2)
    C44 0.028(3) 0.035(3) 0.034(3) -0.002(2) -0.009(2) -0.006(2)
    C45 0.033(3) 0.023(3) 0.031(3) 0.002(2) -0.009(2) -0.007(2)
    C46 0.033(3) 0.024(3) 0.033(3) -0.001(2) -0.006(2) -0.005(2)
    C47 0.037(3) 0.025(3) 0.030(3) -0.001(2) -0.007(2) -0.006(2)
    C48 0.046(3) 0.036(3) 0.024(3) 0.000(2) -0.004(2) -0.001(2)
    C49 0.046(3) 0.034(3) 0.033(3) -0.006(3) 0.006(3) -0.001(2)
    C50 0.032(3) 0.042(3) 0.041(3) -0.009(2) 0.000(3) -0.005(3)
    C51 0.037(3) 0.031(3) 0.036(3) -0.004(2) -0.008(2) -0.009(2)
    C52 0.044(3) 0.049(4) 0.029(3) 0.002(3) -0.012(3) -0.008(3)
    F53 0.0309(17) 0.065(2) 0.046(2) -0.0045(16) -0.0109(15) -0.0087(17)
    F54 0.052(2) 0.069(3) 0.037(2) -0.0077(19) 0.0119(17) -0.0018(18)
    N55 0.048(3) 0.030(2) 0.030(2) 0.002(2) -0.015(2) -0.0056(19)
    C56 0.092(5) 0.033(3) 0.042(4) 0.016(3) -0.029(4) -0.005(3)
    C57 0.107(6) 0.042(4) 0.033(3) 0.015(4) -0.027(4) 0.004(3)
    C58 0.057(4) 0.048(4) 0.035(3) 0.011(3) -0.020(3) -0.009(3)
    C59 0.051(3) 0.037(3) 0.038(3) 0.010(3) -0.016(3) -0.013(3)
    C60 0.038(3) 0.032(3) 0.034(3) 0.007(2) -0.014(2) -0.007(2)
    C61 0.038(3) 0.027(3) 0.031(3) 0.003(2) -0.014(2) -0.005(2)
    C62 0.025(2) 0.026(3) 0.033(3) 0.002(2) -0.010(2) -0.006(2)
    C63 0.031(3) 0.030(3) 0.033(3) 0.001(2) -0.013(2) -0.004(2)
    C64 0.034(3) 0.028(3) 0.047(3) -0.002(2) -0.019(3) 0.004(2)
    C65 0.041(3) 0.024(3) 0.049(3) 0.007(2) -0.013(3) -0.012(2)
    C66 0.046(3) 0.033(3) 0.039(3) 0.005(2) -0.018(3) -0.012(2)
    C67 0.076(5) 0.066(5) 0.034(3) 0.010(4) -0.021(3) -0.005(3)
    F68 0.097(3) 0.0344(19) 0.044(2) 0.0106(19) -0.031(2) -0.0183(16)
    F69 0.065(2) 0.0322(18) 0.049(2) -0.0002(16) -0.0263(18) 0.0072(15)
    N70 0.041(2) 0.025(2) 0.031(2) 0.0046(19) -0.017(2) -0.0096(18)
    C71 0.046(3) 0.029(3) 0.037(3) 0.003(2) -0.017(3) -0.005(2)
    C72 0.044(3) 0.037(3) 0.045(3) -0.001(3) -0.016(3) -0.004(3)
    C73 0.042(3) 0.039(3) 0.051(4) 0.006(3) -0.021(3) -0.009(3)
    C74 0.052(4) 0.036(3) 0.044(3) 0.011(3) -0.024(3) -0.011(3)
    C75 0.046(3) 0.028(3) 0.030(3) 0.008(2) -0.019(2) -0.007(2)
    C76 0.057(4) 0.025(3) 0.042(3) 0.005(3) -0.027(3) -0.007(2)
    O77 0.045(2) 0.0233(19) 0.043(2) 0.0042(16) -0.0189(18) -0.0066(16)
    O78 0.058(3) 0.022(2) 0.088(3) 0.0081(19) -0.038(3) -0.011(2)
    C79 0.091(6) 0.090(7) 0.063(5) -0.001(5) -0.031(5) -0.002(5)
    Cl1 0.087(2) 0.228(5) 0.236(5) -0.040(2) -0.076(3) 0.114(4)
    Cl2 0.284(5) 0.097(2) 0.201(4) 0.040(3) -0.184(4) -0.033(2)
    Cl3 0.110(2) 0.0724(16) 0.135(2) 0.0002(14) -0.0281(18) -0.0211(16)
    C83 0.078(5) 0.077(6) 0.052(4) 0.034(4) -0.009(4) 0.002(4)
    Cl4 0.196(3) 0.0697(16) 0.0861(17) 0.0454(18) -0.0315(19) -0.0221(13)
    Cl5 0.0673(16) 0.206(4) 0.156(3) 0.018(2) -0.0303(18) 0.067(3)
    Cl6 0.0665(12) 0.0554(12) 0.1098(18) 0.0003(9) 0.0135(12) -0.0212(11)
_geom_special_details
;
All e.s.d.'s (except the e.s.d. in the dihedral angle between two l.s. planes)
are estimated using the full covariance matrix. The cell e.s.d.'s are taken
into account individually in the estimation of e.s.d.'s in distances, angles
and torsion angles; correlations between e.s.d.'s in cell parameters are only
used when they are defined by crystal symmetry. An approximate (isotropic)
treatment of cell e.s.d.'s is used for estimating e.s.d.'s involving l.s.
planes.
;
loop_
    _geom_bond_atom_site_label_1
    _geom_bond_atom_site_label_2
    _geom_bond_site_symmetry_2
    _geom_bond_distance
    _geom_bond_publ_flag
    Ir1 C23 . 1.987(5) y
    Ir1 C8 . 1.995(6) y
    Ir1 N16 . 2.027(5) y
    Ir1 N1 . 2.040(4) y
    Ir1 N31 . 2.123(5) y
    Ir1 O38 . 2.153(4) y
    N1 C2 . 1.345(7) ?
    N1 C6 . 1.369(7) ?
    C2 C3 . 1.361(8) ?
    C2 H2 . 0.93 ?
    C3 C4 . 1.380(8) ?
    C3 H3 . 0.93 ?
    C4 C5 . 1.379(9) ?
    C4 C13 . 1.495(8) ?
    C5 C6 . 1.372(8) ?
    C5 H5 . 0.93 ?
    C6 C7 . 1.470(8) ?
    C7 C12 . 1.377(9) ?
    C7 C8 . 1.398(8) ?
    C8 C9 . 1.389(8) ?
    C9 C10 . 1.357(10) ?
    C9 H9 . 0.93 ?
    C10 C11 . 1.348(11) ?
    C10 F15 . 1.357(8) ?
    C11 C12 . 1.361(10) ?
    C11 H11 . 0.93 ?
    C12 F14 . 1.351(8) ?
    C13 H13A . 0.96 ?
    C13 H13B . 0.96 ?
    C13 H13C . 0.96 ?
    N16 C17 . 1.339(7) ?
    N16 C21 . 1.356(7) ?
    C17 C18 . 1.364(9) ?
    C17 H17 . 0.93 ?
    C18 C19 . 1.384(9) ?
    C18 H18 . 0.93 ?
    C19 C20 . 1.381(9) ?
    C19 C28 . 1.506(8) ?
    C20 C21 . 1.380(8) ?
    C20 H20 . 0.93 ?
    C21 C22 . 1.460(8) ?
    C22 C27 . 1.382(8) ?
    C22 C23 . 1.420(8) ?
    C23 C24 . 1.394(8) ?
    C24 C25 . 1.367(8) ?
    C24 H24 . 0.93 ?
    C25 F30 . 1.356(6) ?
    C25 C26 . 1.369(9) ?
    C26 C27 . 1.370(9) ?
    C26 H26 . 0.93 ?
    C27 F29 . 1.346(7) ?
    C28 H28A . 0.96 ?
    C28 H28B . 0.96 ?
    C28 H28C . 0.96 ?
    N31 C32 . 1.339(7) ?
    N31 C36 . 1.354(7) ?
    C32 C33 . 1.379(8) ?
    C32 H32 . 0.93 ?
    C33 C34 . 1.375(8) ?
    C33 H33 . 0.93 ?
    C34 C35 . 1.375(9) ?
    C34 H34 . 0.93 ?
    C35 C36 . 1.368(8) ?
    C35 H35 . 0.93 ?
    C36 C37 . 1.511(8) ?
    C37 O39 . 1.237(7) ?
    C37 O38 . 1.265(7) ?
    Ir2 C62 . 1.979(5) y
    Ir2 C47 . 1.991(5) y
    Ir2 N55 . 2.019(4) y
    Ir2 N40 . 2.046(4) y
    Ir2 N70 . 2.125(5) y
    Ir2 O77 . 2.148(4) y
    N40 C41 . 1.336(6) ?
    N40 C45 . 1.360(7) ?
    C41 C42 . 1.358(8) ?
    C41 H41 . 0.93 ?
    C42 C43 . 1.377(8) ?
    C42 H42 . 0.93 ?
    C43 C44 . 1.378(7) ?
    C43 C52 . 1.504(8) ?
    C44 C45 . 1.383(7) ?
    C44 H44 . 0.93 ?
    C45 C46 . 1.460(7) ?
    C46 C51 . 1.385(8) ?
    C46 C47 . 1.407(8) ?
    C47 C48 . 1.414(7) ?
    C48 C49 . 1.367(9) ?
    C48 H48 . 0.93 ?
    C49 C50 . 1.361(9) ?
    C49 F54 . 1.368(6) ?
    C50 C51 . 1.362(8) ?
    C50 H50 . 0.93 ?
    C51 F53 . 1.357(7) ?
    C52 H52A . 0.96 ?
    C52 H52B . 0.96 ?
    C52 H52C . 0.96 ?
    N55 C56 . 1.347(7) ?
    N55 C60 . 1.362(7) ?
    C56 C57 . 1.364(9) ?
    C56 H56 . 0.93 ?
    C57 C58 . 1.385(9) ?
    C57 H57 . 0.93 ?
    C58 C59 . 1.375(8) ?
    C58 C67 . 1.508(8) ?
    C59 C60 . 1.395(8) ?
    C59 H59 . 0.93 ?
    C60 C61 . 1.464(7) ?
    C61 C66 . 1.381(8) ?
    C61 C62 . 1.429(7) ?
    C62 C63 . 1.395(7) ?
    C63 C64 . 1.369(8) ?
    C63 H63 . 0.93 ?
    C64 F69 . 1.347(6) ?
    C64 C65 . 1.392(8) ?
    C65 C66 . 1.361(8) ?
    C65 H65 . 0.93 ?
    C66 F68 . 1.362(6) ?
    C67 H67A . 0.96 ?
    C67 H67B . 0.96 ?
    C67 H67C . 0.96 ?
    N70 C71 . 1.343(7) ?
    N70 C75 . 1.348(7) ?
    C71 C72 . 1.366(8) ?
    C71 H71 . 0.93 ?
    C72 C73 . 1.380(8) ?
    C72 H72 . 0.93 ?
    C73 C74 . 1.384(9) ?
    C73 H73 . 0.93 ?
    C74 C75 . 1.375(8) ?
    C74 H74 . 0.93 ?
    C75 C76 . 1.504(8) ?
    C76 O78 . 1.242(7) ?
    C76 O77 . 1.263(7) ?
    C79 Cl2 . 1.634(10) ?
    C79 Cl1 . 1.690(10) ?
    C79 Cl3 . 1.828(10) ?
    C79 H79 . 0.98 ?
    C83 Cl5 . 1.698(10) ?
    C83 Cl6 . 1.716(8) ?
    C83 Cl4 . 1.774(10) ?
    C83 H83 . 0.98 ?
loop_
    _geom_angle_atom_site_label_1
    _geom_angle_atom_site_label_2
    _geom_angle_atom_site_label_3
    _geom_angle_site_symmetry_1
    _geom_angle_site_symmetry_3
    _geom_angle
    _geom_angle_publ_flag
    C23 Ir1 C8 . . 86.8(2) ?
    C23 Ir1 N16 . . 80.4(2) y
    C8 Ir1 N16 . . 93.4(2) ?
    C23 Ir1 N1 . . 95.6(2) ?
    C8 Ir1 N1 . . 80.2(2) y
    N16 Ir1 N1 . . 172.69(19) ?
    C23 Ir1 N31 . . 97.73(19) y
    C8 Ir1 N31 . . 174.22(19) ?
    N16 Ir1 N31 . . 90.89(18) ?
    N1 Ir1 N31 . . 95.75(17) ?
    C23 Ir1 O38 . . 172.21(18) ?
    C8 Ir1 O38 . . 99.14(19) y
    N16 Ir1 O38 . . 94.13(17) ?
    N1 Ir1 O38 . . 90.39(16) ?
    N31 Ir1 O38 . . 76.70(16) y
    C2 N1 C6 . . 118.1(5) ?
    C2 N1 Ir1 . . 125.5(4) ?
    C6 N1 Ir1 . . 116.4(4) ?
    N1 C2 C3 . . 123.2(5) ?
    N1 C2 H2 . . 118.4 ?
    C3 C2 H2 . . 118.4 ?
    C2 C3 C4 . . 119.8(6) ?
    C2 C3 H3 . . 120.1 ?
    C4 C3 H3 . . 120.1 ?
    C5 C4 C3 . . 117.2(6) ?
    C5 C4 C13 . . 121.4(6) ?
    C3 C4 C13 . . 121.4(6) ?
    C6 C5 C4 . . 121.8(6) ?
    C6 C5 H5 . . 119.1 ?
    C4 C5 H5 . . 119.1 ?
    N1 C6 C5 . . 120.0(5) ?
    N1 C6 C7 . . 112.5(5) ?
    C5 C6 C7 . . 127.5(5) ?
    C12 C7 C8 . . 118.9(6) ?
    C12 C7 C6 . . 125.5(6) ?
    C8 C7 C6 . . 115.6(5) ?
    C9 C8 C7 . . 117.6(6) ?
    C9 C8 Ir1 . . 127.4(5) ?
    C7 C8 Ir1 . . 115.0(4) ?
    C10 C9 C8 . . 120.0(7) ?
    C10 C9 H9 . . 120 ?
    C8 C9 H9 . . 120 ?
    C11 C10 C9 . . 123.7(7) ?
    C11 C10 F15 . . 117.7(7) ?
    C9 C10 F15 . . 118.5(7) ?
    C10 C11 C12 . . 116.4(7) ?
    C10 C11 H11 . . 121.8 ?
    C12 C11 H11 . . 121.8 ?
    F14 C12 C11 . . 117.0(6) ?
    F14 C12 C7 . . 119.7(6) ?
    C11 C12 C7 . . 123.3(7) ?
    C4 C13 H13A . . 109.5 ?
    C4 C13 H13B . . 109.5 ?
    H13A C13 H13B . . 109.5 ?
    C4 C13 H13C . . 109.5 ?
    H13A C13 H13C . . 109.5 ?
    H13B C13 H13C . . 109.5 ?
    C17 N16 C21 . . 119.6(5) ?
    C17 N16 Ir1 . . 123.3(4) ?
    C21 N16 Ir1 . . 116.9(4) ?
    N16 C17 C18 . . 122.0(6) ?
    N16 C17 H17 . . 119 ?
    C18 C17 H17 . . 119 ?
    C17 C18 C19 . . 120.0(6) ?
    C17 C18 H18 . . 120 ?
    C19 C18 H18 . . 120 ?
    C20 C19 C18 . . 117.5(6) ?
    C20 C19 C28 . . 121.6(6) ?
    C18 C19 C28 . . 120.9(6) ?
    C21 C20 C19 . . 121.1(6) ?
    C21 C20 H20 . . 119.5 ?
    C19 C20 H20 . . 119.5 ?
    N16 C21 C20 . . 119.8(5) ?
    N16 C21 C22 . . 112.9(5) ?
    C20 C21 C22 . . 127.3(5) ?
    C27 C22 C23 . . 118.6(5) ?
    C27 C22 C21 . . 126.3(5) ?
    C23 C22 C21 . . 115.1(5) ?
    C24 C23 C22 . . 118.3(5) ?
    C24 C23 Ir1 . . 127.1(4) ?
    C22 C23 Ir1 . . 114.6(4) ?
    C25 C24 C23 . . 119.6(5) ?
    C25 C24 H24 . . 120.2 ?
    C23 C24 H24 . . 120.2 ?
    F30 C25 C24 . . 118.8(5) ?
    F30 C25 C26 . . 117.5(5) ?
    C24 C25 C26 . . 123.7(5) ?
    C25 C26 C27 . . 116.5(5) ?
    C25 C26 H26 . . 121.7 ?
    C27 C26 H26 . . 121.7 ?
    F29 C27 C26 . . 116.5(5) ?
    F29 C27 C22 . . 120.2(5) ?
    C26 C27 C22 . . 123.3(6) ?
    C19 C28 H28A . . 109.5 ?
    C19 C28 H28B . . 109.5 ?
    H28A C28 H28B . . 109.5 ?
    C19 C28 H28C . . 109.5 ?
    H28A C28 H28C . . 109.5 ?
    H28B C28 H28C . . 109.5 ?
    C32 N31 C36 . . 118.8(5) ?
    C32 N31 Ir1 . . 126.6(4) ?
    C36 N31 Ir1 . . 114.6(4) ?
    N31 C32 C33 . . 121.3(5) ?
    N31 C32 H32 . . 119.3 ?
    C33 C32 H32 . . 119.3 ?
    C34 C33 C32 . . 119.9(6) ?
    C34 C33 H33 . . 120 ?
    C32 C33 H33 . . 120 ?
    C33 C34 C35 . . 118.5(6) ?
    C33 C34 H34 . . 120.8 ?
    C35 C34 H34 . . 120.8 ?
    C36 C35 C34 . . 119.7(6) ?
    C36 C35 H35 . . 120.2 ?
    C34 C35 H35 . . 120.2 ?
    N31 C36 C35 . . 121.8(5) ?
    N31 C36 C37 . . 115.6(5) ?
    C35 C36 C37 . . 122.6(5) ?
    O39 C37 O38 . . 125.5(5) ?
    O39 C37 C36 . . 118.4(5) ?
    O38 C37 C36 . . 116.1(5) ?
    C37 O38 Ir1 . . 116.8(3) ?
    C62 Ir2 C47 . . 88.1(2) ?
    C62 Ir2 N55 . . 80.3(2) y
    C47 Ir2 N55 . . 93.9(2) ?
    C62 Ir2 N40 . . 96.29(19) ?
    C47 Ir2 N40 . . 79.8(2) y
    N55 Ir2 N40 . . 172.96(17) ?
    C62 Ir2 N70 . . 96.78(18) ?
    C47 Ir2 N70 . . 174.52(18) ?
    N55 Ir2 N70 . . 89.37(18) ?
    N40 Ir2 N70 . . 97.20(17) y
    C62 Ir2 O77 . . 172.13(18) ?
    C47 Ir2 O77 . . 98.49(18) y
    N55 Ir2 O77 . . 94.91(17) ?
    N40 Ir2 O77 . . 89.09(16) ?
    N70 Ir2 O77 . . 76.80(16) y
    C41 N40 C45 . . 117.7(4) ?
    C41 N40 Ir2 . . 125.8(3) ?
    C45 N40 Ir2 . . 116.5(3) ?
    N40 C41 C42 . . 123.9(5) ?
    N40 C41 H41 . . 118.1 ?
    C42 C41 H41 . . 118.1 ?
    C41 C42 C43 . . 119.7(5) ?
    C41 C42 H42 . . 120.2 ?
    C43 C42 H42 . . 120.2 ?
    C42 C43 C44 . . 117.1(5) ?
    C42 C43 C52 . . 121.5(5) ?
    C44 C43 C52 . . 121.4(5) ?
    C43 C44 C45 . . 121.4(5) ?
    C43 C44 H44 . . 119.3 ?
    C45 C44 H44 . . 119.3 ?
    N40 C45 C44 . . 120.3(5) ?
    N40 C45 C46 . . 113.0(5) ?
    C44 C45 C46 . . 126.7(5) ?
    C51 C46 C47 . . 118.9(5) ?
    C51 C46 C45 . . 126.0(5) ?
    C47 C46 C45 . . 115.1(5) ?
    C46 C47 C48 . . 118.1(5) ?
    C46 C47 Ir2 . . 115.3(4) ?
    C48 C47 Ir2 . . 126.6(4) ?
    C49 C48 C47 . . 118.7(5) ?
    C49 C48 H48 . . 120.7 ?
    C47 C48 H48 . . 120.7 ?
    C50 C49 C48 . . 124.4(5) ?
    C50 C49 F54 . . 118.4(6) ?
    C48 C49 F54 . . 117.1(6) ?
    C49 C50 C51 . . 116.5(5) ?
    C49 C50 H50 . . 121.8 ?
    C51 C50 H50 . . 121.8 ?
    F53 C51 C50 . . 116.3(5) ?
    F53 C51 C46 . . 120.2(5) ?
    C50 C51 C46 . . 123.4(6) ?
    C43 C52 H52A . . 109.5 ?
    C43 C52 H52B . . 109.5 ?
    H52A C52 H52B . . 109.5 ?
    C43 C52 H52C . . 109.5 ?
    H52A C52 H52C . . 109.5 ?
    H52B C52 H52C . . 109.5 ?
    C56 N55 C60 . . 119.3(5) ?
    C56 N55 Ir2 . . 122.9(4) ?
    C60 N55 Ir2 . . 117.5(4) ?
    N55 C56 C57 . . 121.5(6) ?
    N55 C56 H56 . . 119.3 ?
    C57 C56 H56 . . 119.3 ?
    C56 C57 C58 . . 121.0(6) ?
    C56 C57 H57 . . 119.5 ?
    C58 C57 H57 . . 119.5 ?
    C59 C58 C57 . . 117.3(6) ?
    C59 C58 C67 . . 121.3(6) ?
    C57 C58 C67 . . 121.3(6) ?
    C58 C59 C60 . . 120.9(6) ?
    C58 C59 H59 . . 119.6 ?
    C60 C59 H59 . . 119.6 ?
    N55 C60 C59 . . 119.9(5) ?
    N55 C60 C61 . . 112.6(5) ?
    C59 C60 C61 . . 127.5(5) ?
    C66 C61 C62 . . 119.1(5) ?
    C66 C61 C60 . . 126.4(5) ?
    C62 C61 C60 . . 114.5(5) ?
    C63 C62 C61 . . 117.5(5) ?
    C63 C62 Ir2 . . 127.3(4) ?
    C61 C62 Ir2 . . 115.1(4) ?
    C64 C63 C62 . . 120.0(5) ?
    C64 C63 H63 . . 120 ?
    C62 C63 H63 . . 120 ?
    F69 C64 C63 . . 119.5(5) ?
    F69 C64 C65 . . 116.8(5) ?
    C63 C64 C65 . . 123.6(5) ?
    C66 C65 C64 . . 115.8(5) ?
    C66 C65 H65 . . 122.1 ?
    C64 C65 H65 . . 122.1 ?
    C65 C66 F68 . . 116.0(5) ?
    C65 C66 C61 . . 123.9(5) ?
    F68 C66 C61 . . 120.1(5) ?
    C58 C67 H67A . . 109.5 ?
    C58 C67 H67B . . 109.5 ?
    H67A C67 H67B . . 109.5 ?
    C58 C67 H67C . . 109.5 ?
    H67A C67 H67C . . 109.5 ?
    H67B C67 H67C . . 109.5 ?
    C71 N70 C75 . . 118.6(5) ?
    C71 N70 Ir2 . . 126.9(4) ?
    C75 N70 Ir2 . . 114.4(4) ?
    N70 C71 C72 . . 121.8(5) ?
    N70 C71 H71 . . 119.1 ?
    C72 C71 H71 . . 119.1 ?
    C71 C72 C73 . . 120.0(6) ?
    C71 C72 H72 . . 120 ?
    C73 C72 H72 . . 120 ?
    C72 C73 C74 . . 118.3(6) ?
    C72 C73 H73 . . 120.8 ?
    C74 C73 H73 . . 120.8 ?
    C75 C74 C73 . . 119.2(5) ?
    C75 C74 H74 . . 120.4 ?
    C73 C74 H74 . . 120.4 ?
    N70 C75 C74 . . 122.0(5) ?
    N70 C75 C76 . . 115.7(5) ?
    C74 C75 C76 . . 122.3(5) ?
    O78 C76 O77 . . 125.3(6) ?
    O78 C76 C75 . . 118.2(5) ?
    O77 C76 C75 . . 116.4(5) ?
    C76 O77 Ir2 . . 116.4(3) ?
    Cl2 C79 Cl1 . . 117.3(6) ?
    Cl2 C79 Cl3 . . 108.0(5) ?
    Cl1 C79 Cl3 . . 107.3(5) ?
    Cl2 C79 H79 . . 108 ?
    Cl1 C79 H79 . . 108 ?
    Cl3 C79 H79 . . 108 ?
    Cl5 C83 Cl6 . . 111.0(5) ?
    Cl5 C83 Cl4 . . 111.4(5) ?
    Cl6 C83 Cl4 . . 108.7(5) ?
    Cl5 C83 H83 . . 108.6 ?
    Cl6 C83 H83 . . 108.6 ?
    Cl4 C83 H83 . . 108.6 ?
