# Supplementary material for: Bis[3,5-difluoro-2-(4-methyl­pyridin-2-yl)phenyl-κ2 C 1,N](picolinato-κ2 N,O)iridium(III) chloro­form monosolvate
Source: Acta Crystallogr Sect E Struct Rep Online. 2011 Aug 6;67(Pt 9):m1199–200. doi: 10.1107/S1600536811030856 (PMC3200786; doi:10.1107/S1600536811030856)
Supplement: Supplementary file 2 [file e-67-m1199-Isup2.hkl]

#
# h,k,l, Fc-squared, Fo-squared, sigma(Fo-squared) and status flag
#
data_I
_shelx_title ' [Ir(NC)2(NO-8)]2(CHCL3) at -100C in P-1'
_shelx_refln_list_code          4
_shelx_F_calc_maximum      564.72
_exptl_crystal_F_000      1632.00
_reflns_d_resolution_high  0.8256
 
loop_
 _symmetry_equiv_pos_as_xyz
 'x, y, z'
 '-x, -y, -z'
 
_cell_length_a    13.4211
_cell_length_b    15.0204
_cell_length_c    16.2912
_cell_angle_alpha  85.611
_cell_angle_beta   68.852
_cell_angle_gamma  89.261
 
_shelx_F_squared_multiplier     1.000
 
loop_
 _refln_index_h
 _refln_index_k
 _refln_index_l
 _refln_F_squared_calc
 _refln_F_squared_meas
 _refln_F_squared_sigma
 _refln_observed_status
   1   0   0     9961.50     8877.59    459.08 o
   2   0   0     4490.92     2970.32     62.26 o
   3   0   0    94549.37    95945.69   1302.32 o
   4   0   0    34986.45    34828.14    413.86 o
   5   0   0    72498.66    73018.44    791.01 o
   6   0   0     6322.19     6898.61    106.86 o
   7   0   0     4243.97     4244.75     81.57 o
   8   0   0     1737.13     1473.69     52.78 o
   9   0   0    26321.94    24362.28    306.31 o
  10   0   0     2410.00     2348.47     77.94 o
  11   0   0        9.88       10.90     39.76 o
  12   0   0     5212.93     5130.20    134.06 o
  13   0   0       75.74       68.91     43.83 o
  14   0   0     3380.79     3570.07    115.02 o
  15   0   0      506.66      519.58     66.98 o
 -15   1   0      353.46      442.48     69.23 o
 -14   1   0      316.60      411.99     66.77 o
 -13   1   0     3058.24     3079.19    105.33 o
 -12   1   0      282.16      448.70     58.11 o
 -11   1   0     2229.49     2433.02     97.62 o
 -10   1   0      443.76      599.40     47.84 o
  -9   1   0     3129.58     3100.73     79.55 o
  -8   1   0    11897.11    12398.75    176.25 o
  -7   1   0     2833.07     3119.12     82.44 o
  -6   1   0     5501.51     5077.36     82.60 o
  -5   1   0      391.12      488.87     25.90 o
  -4   1   0      998.71     1380.48     37.15 o
  -3   1   0    78860.65    86029.71   1155.85 o
  -2   1   0    10010.08    11516.42    169.52 o
  -1   1   0      180.75      385.73     28.17 o
   1   1   0   139453.41   140474.14   3047.25 o
   2   1   0     1486.12     2479.44     46.89 o
   3   1   0    38625.21    43993.92    675.13 o
   4   1   0    30114.89    29157.12    350.33 o
   5   1   0      247.26      553.29     28.41 o
   6   1   0    52538.02    54511.32    639.35 o
   7   1   0      692.94      678.15     36.76 o
   8   1   0     1357.32      978.79     46.19 o
   9   1   0    16751.14    16909.28    242.88 o
  10   1   0     7034.71     6405.44    136.87 o
  11   1   0     2988.93     2923.37     93.91 o
  12   1   0      580.03      604.52     57.21 o
  13   1   0     1616.23     1609.95     95.73 o
  14   1   0      340.47      292.88     52.67 o
  15   1   0     2747.29     2617.67    131.80 o
 -15   2   0     1002.82      847.21     98.75 o
 -14   2   0      703.84      712.93     81.58 o
 -13   2   0       14.62       26.07     46.35 o
 -12   2   0     5256.34     5398.41    125.90 o
 -11   2   0     2122.44     2213.29     77.50 o
 -10   2   0     2468.82     2295.64     74.37 o
  -9   2   0     1205.20      903.70     49.60 o
  -8   2   0     1856.16     2092.51     65.27 o
  -7   2   0    38504.23    37309.16    387.08 o
  -6   2   0      399.45      463.99     27.45 o
  -5   2   0    14914.69    13688.11    175.63 o
  -4   2   0       59.13       88.22     20.38 o
  -3   2   0     4705.67     5425.31     96.52 o
  -2   2   0     6151.68     5971.81    127.63 o
  -1   2   0      185.83      267.20     28.67 o
   0   2   0     8044.53     7980.75    161.62 o
   1   2   0       35.75       53.58     12.83 o
   2   2   0    17996.91    19343.50    365.63 o
   3   2   0    17581.76    19153.96    287.07 o
   4   2   0     8600.16     9019.91    112.45 o
   5   2   0      315.24      290.61     22.27 o
   6   2   0        0.53       -1.21     17.63 o
   7   2   0    27026.16    26695.51    335.46 o
   8   2   0     5059.96     4948.76    100.48 o
   9   2   0      308.58      374.74     38.90 o
  10   2   0     2887.86     2844.22     85.28 o
  11   2   0      611.33      655.29     51.58 o
  12   2   0     5163.77     5116.22    124.86 o
  13   2   0      151.92      133.92     44.08 o
  14   2   0       14.09       24.71     49.45 o
  15   2   0      857.90      713.20    108.91 o
 -14   3   0      456.63      504.87     78.56 o
 -13   3   0     2391.95     2808.45    113.31 o
 -12   3   0       20.01       89.32     42.42 o
 -11   3   0     1176.05     1087.33     58.97 o
 -10   3   0    12313.20    11459.24    173.19 o
  -9   3   0     7880.19     7552.43    119.59 o
  -8   3   0     5522.32     5953.67     94.60 o
  -7   3   0     1125.33     1161.72     39.38 o
  -6   3   0    32671.70    33976.95    372.68 o
  -5   3   0     4024.09     3427.89     68.26 o
  -4   3   0     8222.95     7942.96    118.64 o
  -3   3   0     7916.56     8832.14    122.03 o
  -2   3   0      632.06      717.94     33.26 o
  -1   3   0   166913.95   172318.42   2578.98 o
   0   3   0     5141.24     4536.54     98.62 o
   1   3   0       58.07       36.05     21.74 o
   2   3   0    18217.86    19725.33    378.81 o
   3   3   0    59601.71    62409.98    870.39 o
   4   3   0    18746.25    19420.73    287.68 o
   5   3   0      332.82      397.29     20.69 o
   6   3   0     4408.63     3574.86     88.21 o
   7   3   0      369.99      374.71     28.39 o
   8   3   0    27745.50    26592.93    453.49 o
   9   3   0     5404.93     5874.28    114.98 o
  10   3   0       91.68      124.94     41.02 o
  11   3   0     4166.72     3867.16    118.14 o
  12   3   0      190.69       63.32     46.01 o
  13   3   0     3221.34     3360.46    168.14 o
  14   3   0      591.87      709.55     71.09 o
 -14   4   0     2857.30     2822.13    129.88 o
 -13   4   0       16.20       17.11     56.97 o
 -12   4   0     4949.00     5432.31    149.04 o
 -11   4   0      183.30      113.70     42.85 o
 -10   4   0     3322.65     3171.09     95.65 o
  -9   4   0    11882.22    12496.26    169.60 o
  -8   4   0     1634.73     1727.49     52.09 o
  -7   4   0     2553.68     2443.54     54.28 o
  -6   4   0      609.46      616.22     30.68 o
  -5   4   0    23589.04    22197.47    250.78 o
  -4   4   0    19499.06    19149.33    216.18 o
  -3   4   0    11649.44    11493.97    144.93 o
  -2   4   0     1784.19     1198.35     47.21 o
  -1   4   0    26897.12    29089.27    365.90 o
   0   4   0   318913.53   312836.84   8102.53 o
   1   4   0      652.74      769.43     62.27 o
   2   4   0    16302.89    15120.94    262.74 o
   3   4   0     9976.21     9173.40    150.31 o
   4   4   0      187.66      215.71     38.14 o
   5   4   0    35495.97    35465.57    510.23 o
   6   4   0     5247.23     5703.69    117.24 o
   7   4   0       54.35       91.08     38.04 o
   8   4   0     1911.70     1948.05     61.13 o
   9   4   0     6029.95     5433.75    103.37 o
  10   4   0     2433.12     2433.59     81.37 o
  11   4   0      532.13      460.57     46.02 o
  12   4   0     3220.87     3076.10    135.71 o
  13   4   0      545.71      551.66     82.51 o
  14   4   0     2433.56     2238.75    149.61 o
 -14   5   0      138.15      156.64     67.73 o
 -13   5   0     3590.71     3626.76    173.99 o
 -12   5   0      129.69      216.25     60.21 o
 -11   5   0     4468.92     4158.79    134.43 o
 -10   5   0      114.50       83.94     40.92 o
  -9   5   0      931.65     1130.95     51.99 o
  -8   5   0    19022.63    18408.59    219.14 o
  -7   5   0      354.35      391.01     30.62 o
  -6   5   0     2799.86     2599.97     58.30 o
  -5   5   0     3388.65     3774.92     71.12 o
  -4   5   0     6801.09     7704.81    112.73 o
  -3   5   0    16052.83    17255.39    238.55 o
  -2   5   0      987.78     1303.21     32.69 o
  -1   5   0     4841.60     5557.47    109.94 o
   0   5   0     4722.43     5826.54    111.17 o
   1   5   0    66736.48    69349.60   1117.73 o
   2   5   0    18483.44    19400.87    400.31 o
   3   5   0      565.11      733.41     46.52 o
   4   5   0     5956.38     5415.97    108.18 o
   5   5   0      259.75      110.62     31.29 o
   6   5   0    18055.57    17332.04    253.00 o
   7   5   0      965.85      969.39     50.41 o
   8   5   0        6.64       16.95     37.93 o
   9   5   0     3383.33     3386.13    166.16 o
  10   5   0     7935.80     7573.00    194.45 o
  11   5   0     7570.24     7465.66    201.40 o
  12   5   0        0.20       90.29     56.42 o
  13   5   0      994.21     1030.61     97.14 o
  14   5   0      632.66      542.68     87.94 o
 -14   6   0     1131.00     1081.56     97.01 o
 -13   6   0       19.05      -13.78     58.04 o
 -12   6   0     3059.11     3209.26    150.74 o
 -11   6   0     4950.84     5076.11    151.41 o
 -10   6   0     3291.75     2909.26     99.74 o
  -9   6   0     2379.10     2493.87     92.55 o
  -8   6   0      203.59      136.54     32.80 o
  -7   6   0    37642.29    38670.93    389.02 o
  -6   6   0     1202.94     1127.23     41.14 o
  -5   6   0    20901.94    19015.75    256.06 o
  -4   6   0       40.04       60.05     20.82 o
  -3   6   0     8959.27    10581.85    158.64 o
  -2   6   0    85269.69    82279.26   1010.06 o
  -1   6   0     3593.56     3355.36     84.90 o
   0   6   0     3118.81     1983.99     57.54 o
   1   6   0       50.71       64.84     16.49 o
   2   6   0    31629.70    35129.45    563.50 o
   3   6   0    44918.02    45136.63    641.80 o
   4   6   0      588.94      688.96     33.65 o
   5   6   0     1462.73     1624.42     57.18 o
   6   6   0     2119.47     1791.61     56.77 o
   7   6   0    23305.83    22603.03    366.71 o
   8   6   0     7222.00     7191.76    198.92 o
   9   6   0        9.50       15.85     41.70 o
  10   6   0     2001.17     1868.46     95.10 o
  11   6   0      217.58      308.57     61.20 o
  12   6   0     3330.79     3194.17    135.91 o
  13   6   0      133.77      164.63     67.44 o
  14   6   0       88.14       53.35     69.47 o
 -14   7   0       19.01      -22.82     60.94 o
 -13   7   0     2057.91     2331.84    125.74 o
 -12   7   0        4.63        8.13     83.60 o
 -11   7   0      739.56      714.40     74.41 o
 -10   7   0    12958.30    12965.22    231.64 o
  -9   7   0     1178.99     1310.31     62.29 o
  -8   7   0      710.40      592.20     72.91 o
  -7   7   0      242.33      254.50     35.76 o
  -6   7   0    12833.04    12264.25    174.27 o
  -5   7   0     7054.12     6504.76    107.44 o
  -4   7   0     4669.57     5150.10     95.49 o
  -3   7   0       25.66      118.07     23.20 o
  -2   7   0     8909.75     7744.87    155.76 o
  -1   7   0    92001.28    97062.05   1496.58 o
   0   7   0     7106.17     7712.55    169.48 o
   1   7   0     1522.90     1858.23     52.78 o
   2   7   0     8333.52     8644.39    207.30 o
   3   7   0    14040.21    13765.55    214.17 o
   4   7   0    44166.03    44976.31    584.81 o
   5   7   0       35.78       29.86     23.06 o
   6   7   0      151.77      108.96     31.70 o
   7   7   0     1795.19     1803.28     65.81 o
   8   7   0    11247.77    10306.03    215.60 o
   9   7   0     6738.95     7256.25    179.30 o
  10   7   0       10.20      -41.84     41.84 o
  11   7   0     1509.68     1304.70     88.87 o
  12   7   0      417.22      345.26     69.17 o
  13   7   0     2650.58     2483.86    129.30 o
 -13   8   0      137.54      148.02     71.01 o
 -12   8   0     5003.56     5649.06    171.77 o
 -11   8   0        1.91      -45.20     45.20 o
 -10   8   0      899.74      985.67     66.82 o
  -9   8   0    11966.62    11599.82    187.94 o
  -8   8   0     1001.06      908.67     52.71 o
  -7   8   0     6040.46     6141.12    116.90 o
  -6   8   0      168.36      164.30     33.67 o
  -5   8   0    18153.97    18214.91    248.92 o
  -4   8   0    15086.87    14188.88    267.84 o
  -3   8   0     5833.27     6247.57    104.85 o
  -2   8   0      481.11      264.79     40.28 o
  -1   8   0    14729.84    15471.03    238.34 o
   0   8   0    84380.10    85983.91   1328.55 o
   1   8   0    11075.99    10903.56    178.42 o
   2   8   0     5602.47     5887.07    116.50 o
   3   8   0     4785.11     4981.14    113.47 o
   4   8   0      250.25      355.82     52.74 o
   5   8   0    15357.54    15487.89    226.89 o
   6   8   0       74.21       69.32     28.14 o
   7   8   0      267.02      360.76     65.04 o
   8   8   0     2352.16     2337.01     87.85 o
   9   8   0     3313.72     3147.28    111.15 o
  10   8   0     6522.42     6669.85    177.94 o
  11   8   0      185.96        9.73     87.31 o
  12   8   0     1227.30     1101.70    120.17 o
  13   8   0      835.87      697.92     87.55 o
 -13   9   0     2448.72     2632.15    158.02 o
 -12   9   0     1174.63     1292.40    120.88 o
 -11   9   0     2946.50     2751.78    122.60 o
 -10   9   0     1498.77     1434.19     82.10 o
  -9   9   0     2985.90     2738.89    120.99 o
  -8   9   0    18788.38    19249.05    308.32 o
  -7   9   0     1436.82     1238.54     92.43 o
  -6   9   0     3974.49     3342.10     95.99 o
  -5   9   0     1298.38     1356.02     71.14 o
  -4   9   0     3344.81     3360.19     77.22 o
  -3   9   0    27624.87    25101.38    434.71 o
  -2   9   0      361.95      360.25     63.01 o
  -1   9   0       26.16      -14.90     21.45 o
   0   9   0     6033.67     5727.93    186.51 o
   1   9   0    46061.17    47196.70    661.48 o
   2   9   0    16514.95    17164.26    290.39 o
   3   9   0     2220.72     2186.35     71.50 o
   4   9   0      929.93      969.80     83.74 o
   5   9   0      117.95      209.47     61.87 o
   6   9   0    25661.79    26158.91    488.09 o
   7   9   0     3658.86     3661.89     84.97 o
   8   9   0      243.46      268.89     42.04 o
   9   9   0     3128.40     2857.70    103.83 o
  10   9   0     1731.19     1967.30    100.85 o
  11   9   0     3909.98     3992.31    141.27 o
  12   9   0       25.24        9.63     55.12 o
  13   9   0       80.92        8.75     61.16 o
 -12  10   0      702.69      354.86    121.30 o
 -11  10   0     2419.03     2511.06    128.06 o
 -10  10   0     2181.31     2480.89    110.33 o
  -9  10   0     5953.14     5503.14    153.61 o
  -8  10   0      193.11      208.67     45.83 o
  -7  10   0     9176.78     8784.50    170.09 o
  -6  10   0     3664.63     3422.86     90.38 o
  -5  10   0     4809.36     4586.08    137.81 o
  -4  10   0        2.64       11.03     38.71 o
  -3  10   0      347.93      271.75     42.47 o
  -2  10   0    21293.95    22047.48    384.85 o
  -1  10   0     1749.38     1522.96     48.51 o
   0  10   0      775.86      715.93     39.97 o
   1  10   0     1799.78     2045.27     81.50 o
   2  10   0     2822.52     3207.98     84.32 o
   3  10   0    17849.62    18018.35    443.92 o
   4  10   0      350.08      463.20     42.69 o
   5  10   0       89.74      230.97     54.43 o
   6  10   0     1136.31     1299.21    125.39 o
   7  10   0     9167.97     9411.31    188.78 o
   8  10   0     3690.36     3957.61    118.05 o
   9  10   0       10.45       22.63     40.08 o
  10  10   0     1542.39     1404.29     82.32 o
  11  10   0       70.95       92.66     53.34 o
  12  10   0     2820.35     2911.10    148.63 o
 -12  11   0       25.26      -29.59     76.02 o
 -11  11   0      102.35       74.84     62.03 o
 -10  11   0     7550.20     7284.66    235.69 o
  -9  11   0      482.73      382.64     60.06 o
  -8  11   0     4616.15     4851.69    141.27 o
  -7  11   0      185.29      142.22     52.30 o
  -6  11   0    10949.14    10905.23    214.59 o
  -5  11   0    11537.77    11150.70    204.36 o
  -4  11   0      715.35      869.33     67.32 o
  -3  11   0       31.96      -30.00     36.66 o
  -2  11   0       10.27       -8.03     31.97 o
  -1  11   0    25692.30    25057.59    423.46 o
   0  11   0     7057.31     6969.59    179.86 o
   1  11   0     3267.27     3286.41     93.07 o
   2  11   0     1851.37     1732.17     98.29 o
   3  11   0     3150.71     3153.42    146.90 o
   4  11   0    17700.50    18365.74    416.15 o
   5  11   0      741.56      766.86    101.31 o
   6  11   0      757.05      988.97     80.33 o
   7  11   0     1709.59     1925.59    114.03 o
   8  11   0     4591.67     4536.19    143.31 o
   9  11   0     5909.20     6304.65    153.72 o
  10  11   0      250.47      257.17     52.17 o
  11  11   0      362.32      357.94     60.79 o
 -11  12   0        7.25       42.34     60.57 o
 -10  12   0       73.17       81.62     59.56 o
  -9  12   0    10986.51    11449.84    233.38 o
  -8  12   0      165.61      227.17     62.33 o
  -7  12   0     4333.22     4191.91    138.42 o
  -6  12   0      174.47       70.26     53.03 o
  -5  12   0     2328.37     2876.97    117.93 o
  -4  12   0    13565.30    12620.08    354.28 o
  -3  12   0      129.14       48.06     40.65 o
  -2  12   0     2731.15     2827.46     98.63 o
  -1  12   0     4284.71     4354.69    113.52 o
   0  12   0    30018.27    31293.74    767.50 o
   1  12   0    20303.03    19962.98    521.04 o
   2  12   0      139.26      104.96     38.04 o
   3  12   0     1766.61     1679.70    103.92 o
   4  12   0     1051.18      994.63     68.53 o
   5  12   0    10753.94    10116.75    215.22 o
   6  12   0     1324.12     1463.27    112.73 o
   7  12   0      323.33      326.03     83.45 o
   8  12   0     1101.58     1045.92    146.82 o
   9  12   0     1997.69     2140.73    154.03 o
  10  12   0     5060.38     5104.97    182.65 o
  11  12   0       20.87       39.23     67.82 o
 -10  13   0      323.24      247.41     56.40 o
  -9  13   0      644.47      685.44     81.77 o
  -8  13   0     8395.96     8489.75    259.13 o
  -7  13   0     1344.21     1434.58    118.28 o
  -6  13   0     3443.30     3017.34    153.82 o
  -5  13   0      140.47      107.14     63.72 o
  -4  13   0      469.20      353.76     66.91 o
  -3  13   0    11206.17    11639.08    288.41 o
  -2  13   0     1296.42     1470.66    128.11 o
  -1  13   0     5550.50     5170.33    154.29 o
   0  13   0     1598.05     1650.78    350.88 o
   1  13   0    13608.58    13335.67    463.73 o
   2  13   0    17994.48    17533.01    473.94 o
   3  13   0       82.64       68.32     35.92 o
   4  13   0       13.16       35.18     34.41 o
   5  13   0      348.51      396.98     45.68 o
   6  13   0     9411.99     9787.61    216.98 o
   7  13   0     3040.78     3187.86    151.82 o
   8  13   0      196.83      340.28     70.65 o
   9  13   0     1205.79     1310.61     91.69 o
  10  13   0       37.70      101.99     63.14 o
  -9  14   0     1641.45     1701.97    101.48 o
  -8  14   0        3.07       -9.21    109.58 o
  -7  14   0     5331.39     4874.12    204.60 o
  -6  14   0     3411.57     3498.44    166.24 o
  -5  14   0     3368.93     3805.14    237.81 o
  -4  14   0      209.13      195.04     66.59 o
  -3  14   0        9.83        4.62     50.41 o
  -2  14   0     9950.51     9706.60    496.18 o
  -1  14   0     2261.97     2240.01    105.16 o
   0  14   0      861.12      818.15     61.64 o
   1  14   0     1560.55     1533.70    164.24 o
   2  14   0     1033.76     1154.67    143.32 o
   3  14   0    12729.01    12922.94    326.24 o
   4  14   0        0.29      -12.54     59.18 o
   5  14   0      189.01      145.23     62.30 o
   6  14   0      954.16      905.12    106.99 o
   7  14   0     4375.01     4542.74    311.10 o
   8  14   0     4592.32     4551.82    257.64 o
   9  14   0       13.44       63.48     56.91 o
  -8  15   0     3784.46     3992.25    201.02 o
  -7  15   0      240.39      129.65     84.01 o
  -6  15   0     5666.35     6084.96    404.04 o
  -5  15   0     7402.15     7036.16    236.73 o
  -4  15   0      387.63      351.85     74.10 o
  -3  15   0      217.34      227.26     68.32 o
  -2  15   0      276.33      272.80     62.67 o
  -1  15   0    10847.30    10758.96    269.02 o
   0  15   0     5238.41     5868.87    178.47 o
   1  15   0     2372.17     2329.12    150.30 o
   2  15   0      612.38      555.01     78.66 o
   3  15   0       15.94       19.38     53.51 o
   4  15   0    10346.53     9519.46    271.88 o
   5  15   0      453.54      442.60    126.01 o
   6  15   0      714.77      895.53     94.91 o
   7  15   0     1057.55     1142.79    131.28 o
   8  15   0     1091.30      981.35    120.12 o
  -7  16   0     2582.51     2487.12    164.63 o
  -6  16   0        7.74      -40.15     89.99 o
  -5  16   0     2544.19     2259.83    141.48 o
  -4  16   0    10296.46    10333.79    399.40 o
  -3  16   0       16.05      -47.53     57.30 o
  -2  16   0      750.74      854.59    197.02 o
  -1  16   0     2018.28     1929.05    107.89 o
   0  16   0     8428.79     8332.04    236.90 o
   1  16   0     6595.39     6922.51    192.49 o
   2  16   0      226.63       47.65     76.85 o
   3  16   0      123.22      139.10     84.89 o
   4  16   0       61.77      -27.89     62.10 o
   5  16   0     6360.94     6255.83    219.05 o
   6  16   0     1650.24     1659.53    161.06 o
  -5  17   0       19.17       24.41     74.71 o
  -4  17   0       78.19      151.94     78.87 o
  -3  17   0     6586.24     6879.30    230.24 o
  -2  17   0       38.91       16.98     61.56 o
  -1  17   0     2057.35     2057.11    205.77 o
   0  17   0     1528.37     1556.53    128.01 o
   1  17   0     3873.46     4113.55    154.65 o
   2  17   0     6178.95     6409.89    228.65 o
   3  17   0      235.21      286.28     87.84 o
   4  17   0       10.78       42.76     67.52 o
   5  17   0      658.67      738.60     97.75 o
  -2  18   0     5631.81     5607.72    208.39 o
  -1  18   0     2268.28     2371.57    130.89 o
   0  18   0      823.13      771.61     90.39 o
   1  18   0      128.29       68.44     57.19 o
   0 -18   1      562.22      505.20     79.49 o
   1 -18   1       46.89       15.83     63.85 o
  -4 -17   1     5451.43     5877.94    223.86 o
  -3 -17   1        1.82      -44.54     68.99 o
  -2 -17   1      516.68      473.92     61.65 o
  -1 -17   1     1616.49     1649.50    133.45 o
   0 -17   1     6382.96     6775.55    211.02 o
   1 -17   1     3760.33     4191.10    259.98 o
   2 -17   1       20.45      -57.34     88.99 o
   3 -17   1     1772.29     1643.54    121.78 o
   4 -17   1       76.10      105.53     75.32 o
   5 -17   1     4976.87     5070.96    211.98 o
  -6 -16   1      542.54      677.92     96.66 o
  -5 -16   1      707.84      735.49     96.68 o
  -4 -16   1      825.32      879.54    210.48 o
  -3 -16   1     9754.47    10562.81    306.18 o
  -2 -16   1       32.26       48.08     57.06 o
  -1 -16   1      107.66      184.19     52.66 o
   0 -16   1     4409.21     4222.20    205.49 o
   1 -16   1     4617.17     4715.76    169.75 o
   2 -16   1     4549.06     4853.78    180.19 o
   3 -16   1       16.02      -45.57     57.29 o
   4 -16   1     2024.96     1875.80    126.92 o
   5 -16   1     1468.12     1839.80    130.81 o
   6 -16   1     4523.74     4378.83    198.41 o
   7 -16   1     2084.54     2076.90    171.09 o
  -7 -15   1     4390.82     4786.53    187.60 o
  -6 -15   1     4396.43     4393.31    328.91 o
  -5 -15   1      519.20      566.88    124.61 o
  -4 -15   1     1186.00     1205.19    109.11 o
  -3 -15   1      192.45      161.37     92.43 o
  -2 -15   1    12381.78    12242.64    402.33 o
  -1 -15   1     1201.48     1370.09    107.28 o
   0 -15   1       34.02       59.17     48.05 o
   1 -15   1     8284.99     7881.60    251.39 o
   2 -15   1     2473.49     2468.00    122.85 o
   3 -15   1    10615.89    10150.34    277.50 o
   4 -15   1        5.72      -10.27     51.53 o
   5 -15   1      290.20      177.00     75.56 o
   6 -15   1     2607.04     2495.35    150.02 o
   7 -15   1     3199.63     3465.27    218.93 o
   8 -15   1     3104.71     3090.90    177.85 o
  -9 -14   1       40.05       50.16     61.98 o
  -8 -14   1      573.57      521.07     82.90 o
  -7 -14   1     1017.09     1023.54     72.53 o
  -6 -14   1     2296.43     2284.05    158.07 o
  -5 -14   1     7663.86     7809.95    244.76 o
  -4 -14   1      529.33      411.89     72.79 o
  -3 -14   1      467.45      473.35     76.22 o
  -2 -14   1      837.08      926.91    166.37 o
  -1 -14   1    22934.52    22844.63    460.92 o
   0 -14   1    11582.01    10981.86    436.44 o
   1 -14   1      206.34       72.46     40.79 o
   2 -14   1     7513.58     6905.44    174.01 o
   3 -14   1       15.33      -37.99     42.61 o
   4 -14   1    10822.58    10432.23    271.01 o
   5 -14   1      110.87      245.21     62.54 o
   6 -14   1        8.94       34.97     57.79 o
   7 -14   1     4546.69     4330.43    166.56 o
   8 -14   1     1204.12     1321.24    127.53 o
   9 -14   1     4588.57     4032.26    147.15 o
  10 -14   1       42.92      188.87     68.66 o
 -10 -13   1        4.02       98.12     68.89 o
  -9 -13   1     5899.80     6445.98    206.70 o
  -8 -13   1     2342.00     2320.76    115.06 o
  -7 -13   1      432.45      550.96     56.72 o
  -6 -13   1     1425.46     1512.04    110.06 o
  -5 -13   1     1184.23     1324.49    102.66 o
  -4 -13   1    17437.56    18195.35    423.73 o
  -3 -13   1       21.84       40.74     52.24 o
  -2 -13   1      161.40      199.36     58.11 o
  -1 -13   1     2369.55     2304.95    139.99 o
   0 -13   1    14524.69    13678.19    256.67 o
   1 -13   1    13193.29    13620.72    359.61 o
   2 -13   1      355.13      479.66     55.54 o
   3 -13   1     2191.29     1830.45     89.24 o
   4 -13   1      497.41      570.68     86.30 o
   5 -13   1    10712.61    10548.88    251.19 o
   6 -13   1     2790.59     2547.33    122.52 o
   7 -13   1       76.34      154.35     77.75 o
   8 -13   1     4542.13     4470.91    138.84 o
   9 -13   1        2.84       88.56     60.70 o
  10 -13   1     4256.27     3755.15    166.54 o
 -10 -12   1       31.73       72.85     47.44 o
  -9 -12   1      229.79      242.50     63.83 o
  -8 -12   1     4866.15     4790.37    295.43 o
  -7 -12   1     3215.61     3269.05    147.42 o
  -6 -12   1     1506.12     1364.13    113.18 o
  -5 -12   1      654.22      697.33     85.93 o
  -4 -12   1       17.01       11.83     49.08 o
  -3 -12   1    13287.82    13355.27    269.64 o
  -2 -12   1       77.57      -36.51     48.06 o
  -1 -12   1      168.36      135.80     34.12 o
   0 -12   1    25724.37    25314.05    428.36 o
   1 -12   1     3932.11     4005.54    111.64 o
   2 -12   1     8399.49     8558.28    191.62 o
   3 -12   1      652.51      722.18     60.54 o
   4 -12   1     3242.24     3007.29    115.51 o
   5 -12   1     5172.48     4908.20    153.95 o
   6 -12   1     8125.97     8079.52    171.23 o
   7 -12   1     3709.40     3709.20    150.50 o
   8 -12   1       87.92       95.75     50.59 o
   9 -12   1     5075.57     4832.56    153.25 o
  10 -12   1       23.99      -34.56     48.94 o
  11 -12   1     2682.62     2791.12    172.52 o
 -11 -11   1     5382.18     5621.80    215.59 o
 -10 -11   1       53.99      112.93     51.57 o
  -9 -11   1      621.23      653.90     61.70 o
  -8 -11   1      177.88      273.53     45.35 o
  -7 -11   1     4184.86     4144.98    105.33 o
  -6 -11   1    10863.97    10975.18    290.86 o
  -5 -11   1      151.82      151.62     65.17 o
  -4 -11   1      305.46      318.58     61.02 o
  -3 -11   1     4932.34     4953.06    267.45 o
  -2 -11   1    11521.52    11441.62    216.12 o
  -1 -11   1     4044.93     3949.73    104.24 o
   0 -11   1      546.41      482.34     44.53 o
   1 -11   1    13457.65    12940.68    220.02 o
   2 -11   1      954.79      908.65     57.15 o
   3 -11   1    20340.72    18923.06    352.98 o
   4 -11   1       64.73      -35.55     38.83 o
   5 -11   1       42.66      -23.08     23.08 o
   6 -11   1     6657.05     6478.10    152.00 o
   7 -11   1     6567.83     6500.79    161.91 o
   8 -11   1     7332.06     6710.03    149.61 o
   9 -11   1       17.64       65.55     46.37 o
  10 -11   1     2282.76     2575.25    104.80 o
  11 -11   1      710.18      808.87     81.20 o
  12 -11   1      434.74      431.92     99.41 o
 -12 -10   1        3.68      -25.29     58.68 o
 -11 -10   1       10.06        1.75     54.61 o
 -10 -10   1     5572.84     5643.54    166.15 o
  -9 -10   1      165.87      118.96     46.57 o
  -8 -10   1      585.38      672.12     62.29 o
  -7 -10   1     2205.15     2584.24     77.43 o
  -6 -10   1     1643.73     1724.53     67.04 o
  -5 -10   1    18145.98    18145.56    296.36 o
  -4 -10   1      126.33      152.93     30.78 o
  -3 -10   1      970.42     1008.22     53.88 o
  -2 -10   1     4100.26     4115.26    118.96 o
  -1 -10   1    14967.23    14370.27    232.55 o
   0 -10   1    22186.36    23541.19    686.83 o
   1 -10   1     1539.99     1575.76     57.93 o
   2 -10   1     5658.98     5142.58    115.74 o
   3 -10   1      236.74      407.35     46.67 o
   4 -10   1    25457.16    24248.18    435.75 o
   5 -10   1     5911.21     5384.99    127.40 o
   6 -10   1        7.58      -30.68     30.68 o
   7 -10   1     9414.01     9071.49    173.02 o
   8 -10   1      156.40      123.50     42.86 o
   9 -10   1     7602.00     7100.40    219.68 o
  10 -10   1      348.66      252.84     63.41 o
  11 -10   1     1066.59     1185.45     97.26 o
  12 -10   1     4496.26     4672.10    176.85 o
  13 -10   1      390.48      455.81     90.20 o
 -12  -9   1      953.68      956.15     91.95 o
 -11  -9   1      320.51      344.31     66.37 o
 -10  -9   1      598.55      585.81     67.59 o
  -9  -9   1     8970.42     9065.89    212.22 o
  -8  -9   1     5257.40     5247.45    142.06 o
  -7  -9   1     2157.37     2135.68     81.75 o
  -6  -9   1     1755.02     1823.79     56.67 o
  -5  -9   1     1644.91     1648.55     61.72 o
  -4  -9   1    29248.78    30134.87    606.58 o
  -3  -9   1      138.31       96.70     25.40 o
  -2  -9   1     1046.45     1113.11     42.93 o
  -1  -9   1     6375.09     6703.50    168.77 o
   0  -9   1    15938.97    16344.78    369.12 o
   1  -9   1    29149.75    30024.97    396.14 o
   2  -9   1        9.72       40.23     25.61 o
   3  -9   1     2724.93     2807.19     93.74 o
   4  -9   1     2207.72     2070.05     60.50 o
   5  -9   1     7128.91     6142.73    135.70 o
   6  -9   1     5863.50     5991.89    125.94 o
   7  -9   1      192.34      186.07     41.68 o
   8  -9   1     4759.53     4230.10    117.63 o
   9  -9   1       43.95       21.53     42.53 o
  10  -9   1    11384.43    10908.61    231.35 o
  11  -9   1      139.84      158.46     57.71 o
  12  -9   1      390.03      520.55     86.55 o
  13  -9   1     3371.45     3227.29    156.68 o
 -13  -8   1      447.94      329.93     78.06 o
 -12  -8   1     5202.34     5147.65    177.17 o
 -11  -8   1      219.43      194.87     66.29 o
 -10  -8   1      155.22       99.40     51.54 o
  -9  -8   1     1206.22     1315.00    136.15 o
  -8  -8   1    12013.79    11805.85    244.67 o
  -7  -8   1    10603.35     9911.34    206.29 o
  -6  -8   1     2159.31     1932.89     63.44 o
  -5  -8   1     1010.80     1104.51     65.81 o
  -4  -8   1      636.31      565.44     38.79 o
  -3  -8   1    49490.95    49909.95    710.18 o
  -2  -8   1     9029.05     9327.95    186.56 o
  -1  -8   1       39.08       21.11     21.68 o
   0  -8   1    39998.07    37384.85    604.51 o
   1  -8   1     9860.09     8983.39    136.68 o
   2  -8   1    31949.29    31951.05    468.89 o
   3  -8   1     1466.12     2183.40     54.83 o
   4  -8   1     5413.87     4842.31     86.58 o
   5  -8   1    15503.36    15413.17    216.84 o
   6  -8   1    14399.68    14766.84    202.41 o
   7  -8   1    20284.82    19722.40    277.51 o
   8  -8   1      748.84      793.53     51.00 o
   9  -8   1     6251.98     6436.60    132.64 o
  10  -8   1      210.98      232.44     45.15 o
  11  -8   1     5684.33     5521.16    137.22 o
  12  -8   1      173.25      157.62     63.78 o
  13  -8   1        2.10       -1.19     60.82 o
 -13  -7   1      140.45       79.19     66.12 o
 -12  -7   1      619.82      694.07     85.73 o
 -11  -7   1    10813.10    10746.64    258.74 o
 -10  -7   1       39.21       87.67     50.95 o
  -9  -7   1      836.99      854.05     69.82 o
  -8  -7   1      459.85      552.22     58.30 o
  -7  -7   1     2358.03     2155.72     83.87 o
  -6  -7   1    15204.17    15239.39    249.71 o
  -5  -7   1      206.33      296.45     39.38 o
  -4  -7   1      515.24      625.04     43.98 o
  -3  -7   1      585.33      474.02     36.95 o
  -2  -7   1    24404.07    25395.40    427.17 o
  -1  -7   1     6465.98     7168.57    140.96 o
   0  -7   1     3232.76     3581.30     88.88 o
   1  -7   1     7860.55     9384.88    138.87 o
   2  -7   1       80.93      115.25     24.66 o
   3  -7   1    41538.59    43177.77    506.98 o
   4  -7   1     3741.48     3756.70     76.22 o
   5  -7   1      307.28      266.60     28.71 o
   6  -7   1    10262.51     9947.06    141.06 o
   7  -7   1     2061.90     1953.49     62.90 o
   8  -7   1    13495.82    12556.41    189.28 o
   9  -7   1      798.62     1013.12     56.27 o
  10  -7   1     3065.17     3298.47     95.84 o
  11  -7   1     1361.33     1191.00     99.77 o
  12  -7   1      311.32      512.33     72.12 o
  13  -7   1      736.55      671.51     82.11 o
  14  -7   1       24.24       37.07     66.28 o
 -13  -6   1      932.97      799.85    134.48 o
 -12  -6   1      331.22      250.56     67.56 o
 -11  -6   1       17.75       84.74     53.74 o
 -10  -6   1     9330.86     8836.03    218.51 o
  -9  -6   1     2981.75     2676.39    108.03 o
  -8  -6   1     1635.34     1549.26     97.52 o
  -7  -6   1     1771.39     1865.09     78.78 o
  -6  -6   1     6035.21     6358.64    128.58 o
  -5  -6   1    37803.89    37523.72    487.39 o
  -4  -6   1       26.92       28.01     25.79 o
  -3  -6   1      639.21      702.74     41.04 o
  -2  -6   1    10203.95     9397.03    179.71 o
  -1  -6   1    22542.73    20340.15    485.94 o
   0  -6   1    91759.40    90901.68   1396.82 o
   1  -6   1    10695.45     9407.02    136.42 o
   2  -6   1     4579.24     4386.61     98.07 o
   3  -6   1     4339.59     4160.45     79.91 o
   4  -6   1    33443.79    29914.38    345.84 o
   5  -6   1    18455.25    17251.96    220.43 o
   6  -6   1     3684.36     4089.96     74.38 o
   7  -6   1     9700.15     9108.92    132.90 o
   8  -6   1      537.57      555.26     46.97 o
   9  -6   1    19199.81    19002.05    261.20 o
  10  -6   1     2641.42     2714.76    128.04 o
  11  -6   1       27.70       93.04     47.49 o
  12  -6   1     4489.21     4365.97    146.53 o
  13  -6   1      124.75      178.18    103.43 o
  14  -6   1     1676.09     1680.68    110.98 o
 -14  -5   1      675.88      717.52    178.28 o
 -13  -5   1     4215.98     4529.09    174.92 o
 -12  -5   1      503.22      491.60     77.04 o
 -11  -5   1     2146.26     2357.07    116.13 o
 -10  -5   1      524.86      590.87     68.79 o
  -9  -5   1    12171.55    11933.80    258.38 o
  -8  -5   1     7653.96     7216.73    176.33 o
  -7  -5   1     2676.50     2412.13     89.56 o
  -6  -5   1     1360.33     1583.93     74.68 o
  -5  -5   1      621.95      881.28     35.02 o
  -4  -5   1    14659.20    14432.97    227.22 o
  -3  -5   1     3983.66     3575.93     91.63 o
  -2  -5   1     1755.97     1429.66     53.33 o
  -1  -5   1    31442.80    32427.42    612.88 o
   0  -5   1    16100.67    14462.67    245.97 o
   1  -5   1    21470.66    25645.78    366.71 o
   2  -5   1      317.26      441.70     23.34 o
   3  -5   1    11083.88     9263.99    142.22 o
   4  -5   1    15767.08    15365.51    206.78 o
   5  -5   1     3587.74     3365.51     88.13 o
   6  -5   1    14366.62    14785.91    175.49 o
   7  -5   1        1.07        1.48     25.45 o
   8  -5   1     7647.15     7108.67    107.53 o
   9  -5   1     3792.55     3780.81     90.08 o
  10  -5   1    12430.14    11815.26    187.61 o
  11  -5   1      653.05      781.83     72.04 o
  12  -5   1       12.81       35.48     52.38 o
  13  -5   1     4527.47     5078.65    160.06 o
  14  -5   1       16.86      -45.94     57.82 o
 -14  -4   1        2.70        0.89     65.47 o
 -13  -4   1      292.49      364.44     79.38 o
 -12  -4   1     8670.59     8335.18    186.21 o
 -11  -4   1      516.01      587.50     54.26 o
 -10  -4   1     2627.12     2277.97     84.73 o
  -9  -4   1      621.51      752.15     50.90 o
  -8  -4   1    10359.37    10305.41    166.32 o
  -7  -4   1    24858.34    24331.88    370.89 o
  -6  -4   1      968.42      986.95     37.79 o
  -5  -4   1      520.09      486.63     34.36 o
  -4  -4   1     8094.89     7861.38    121.25 o
  -3  -4   1    37312.34    36617.38    867.89 o
  -2  -4   1    10626.63    10163.09    185.50 o
  -1  -4   1      109.61       13.85     18.93 o
   0  -4   1    18352.02    19166.93    365.85 o
   1  -4   1    10845.71    11374.02    175.58 o
   2  -4   1    14877.77    15839.79    213.62 o
   3  -4   1     1979.95     2257.72     47.99 o
   4  -4   1      238.59      286.86     23.94 o
   5  -4   1     4720.93     4600.89     78.92 o
   6  -4   1    15928.14    15649.29    181.83 o
   7  -4   1    15137.21    14955.82    171.98 o
   8  -4   1      200.17      194.44     26.20 o
   9  -4   1     5315.56     4818.32     88.12 o
  10  -4   1     2998.32     3332.23     87.04 o
  11  -4   1     5148.87     5583.02    132.95 o
  12  -4   1      588.04      555.35     64.65 o
  13  -4   1      290.42      272.21     65.93 o
  14  -4   1      951.77     1008.64    114.81 o
  15  -4   1      340.13      247.50     82.23 o
 -14  -3   1      661.54      623.66     71.85 o
 -13  -3   1       29.66       -0.52     49.66 o
 -12  -3   1       26.89       -7.97     47.90 o
 -11  -3   1     7969.48     7578.89    176.50 o
 -10  -3   1     1480.52     1300.63     57.17 o
  -9  -3   1     1928.71     1717.85     61.26 o
  -8  -3   1      958.77     1040.11     50.17 o
  -7  -3   1     1781.66     2112.43     51.69 o
  -6  -3   1    28843.44    28769.54    330.11 o
  -5  -3   1      100.49       84.84     17.72 o
  -4  -3   1      440.79      345.99     20.03 o
  -3  -3   1     3248.00     3453.37     74.26 o
  -2  -3   1     8947.81     9205.77    242.40 o
  -1  -3   1    32578.45    34875.62    645.66 o
   0  -3   1    10502.12     9293.29    323.54 o
   1  -3   1     2272.37     2199.98     51.91 o
   2  -3   1      298.82      413.72     27.82 o
   3  -3   1    79092.23    79599.87    898.63 o
   4  -3   1    13685.63    13850.99    182.87 o
   5  -3   1      645.56      613.43     33.84 o
   6  -3   1    16845.30    16482.04    198.77 o
   7  -3   1      216.09      223.33     24.50 o
   8  -3   1    32818.66    32136.03    316.25 o
   9  -3   1     2821.30     2712.60     68.95 o
  10  -3   1     7007.58     7679.40    127.27 o
  11  -3   1     1721.45     1677.41     65.98 o
  12  -3   1     1342.90     1387.33    100.88 o
  13  -3   1     2389.20     2124.15     91.72 o
  14  -3   1        3.63      -33.00     58.11 o
  15  -3   1     1883.60     2301.05    135.16 o
 -14  -2   1     2868.17     2897.41    112.61 o
 -13  -2   1      116.58      221.05     48.45 o
 -12  -2   1       68.95      -11.93     39.69 o
 -11  -2   1      872.94      754.37     60.61 o
 -10  -2   1    16319.86    15509.41    251.02 o
  -9  -2   1     9523.47     9244.53    167.45 o
  -8  -2   1     1932.07     1703.25     57.53 o
  -7  -2   1      199.19      184.70     27.40 o
  -6  -2   1     3078.34     3403.47     71.11 o
  -5  -2   1    38655.85    37857.00    487.63 o
  -4  -2   1     5307.55     5480.32     85.80 o
  -3  -2   1     3772.45     3753.53     79.67 o
  -2  -2   1     4654.60     4861.24     90.85 o
  -1  -2   1    28786.96    26419.87    416.91 o
   0  -2   1   210314.66   207514.48   5103.51 o
   1  -2   1      916.00      972.51     30.84 o
   2  -2   1     3669.85     4494.79     95.56 o
   3  -2   1    26413.25    25070.50    357.39 o
   4  -2   1    14206.34    12469.05    181.42 o
   5  -2   1    71613.42    70986.31    822.35 o
   6  -2   1     4323.09     4738.69     75.16 o
   7  -2   1     8626.84     8066.65    112.55 o
   8  -2   1     1908.17     1845.08     53.19 o
   9  -2   1    14596.90    13304.54    174.32 o
  10  -2   1     4149.80     4620.22    102.77 o
  11  -2   1       11.77        9.65     34.02 o
  12  -2   1     5435.61     5829.83    127.94 o
  13  -2   1       28.07        5.11     41.59 o
  14  -2   1     2105.37     1930.40     99.19 o
  15  -2   1       12.60      161.63     73.49 o
 -14  -1   1      312.25      337.74     59.29 o
 -13  -1   1     7425.50     7163.52    166.22 o
 -12  -1   1      141.70      105.81     46.08 o
 -11  -1   1     2323.34     2143.16    100.02 o
 -10  -1   1     1077.33     1294.84     65.64 o
  -9  -1   1     9929.42    10441.72    186.99 o
  -8  -1   1    15751.81    15908.40    216.58 o
  -7  -1   1     1708.82     1772.69     56.02 o
  -6  -1   1      699.42     1012.64     40.53 o
  -5  -1   1     6298.39     7388.04    113.50 o
  -4  -1   1    22212.29    23880.76    315.94 o
  -3  -1   1      302.44      332.72     39.60 o
  -2  -1   1      446.89      907.12     34.08 o
  -1  -1   1    19065.09    22995.44    319.66 o
   0  -1   1     8158.70     8992.16    304.10 o
   1  -1   1    96804.42   101862.64   2907.55 o
   2  -1   1     9851.15    11130.62    138.02 o
   3  -1   1    14732.30    12038.21    167.75 o
   4  -1   1    13268.02    13249.12    173.71 o
   5  -1   1    15793.60    15782.81    226.37 o
   6  -1   1    19645.61    21245.76    273.99 o
   7  -1   1      563.44      652.22     33.85 o
   8  -1   1     5247.54     5002.03    100.49 o
   9  -1   1     4552.40     4635.42     92.03 o
  10  -1   1    10577.32    10627.61    159.39 o
  11  -1   1     1960.97     1896.70     71.55 o
  12  -1   1       30.14       14.18     38.40 o
  13  -1   1     4456.56     4392.55    122.45 o
  14  -1   1      138.14       82.66     48.84 o
  15  -1   1     1278.56     1214.08     95.63 o
 -14   0   1      455.94      466.12     65.50 o
 -13   0   1      550.92      737.80     68.50 o
 -12   0   1    10145.18    10208.82    205.16 o
 -11   0   1       50.66       35.01     41.74 o
 -10   0   1     5546.54     5047.12    115.58 o
  -9   0   1      809.81      965.40     50.03 o
  -8   0   1     8382.10     8642.14    188.11 o
  -7   0   1    54222.83    50373.58    530.55 o
  -6   0   1     4657.29     4667.07     91.54 o
  -5   0   1     9284.29     9298.90    126.97 o
  -4   0   1    13559.47    13489.51    176.27 o
  -3   0   1    13121.19    14086.86    192.85 o
  -2   0   1    73988.24    73046.68   1104.07 o
  -1   0   1    20400.33    18038.87    329.32 o
   1   0   1      580.48      770.21     20.82 o
   2   0   1    78423.72    91152.45   1224.14 o
   3   0   1     8397.01     8393.82    158.11 o
   4   0   1    15682.42    14357.01    197.44 o
   5   0   1    21682.63    23120.86    269.35 o
   6   0   1     3229.43     3181.27     64.18 o
   7   0   1    50545.23    49116.26    552.67 o
   8   0   1      303.66      342.37     30.95 o
   9   0   1     7341.10     7479.31    126.21 o
  10   0   1     8777.14     8094.07    169.57 o
  11   0   1     7164.11     7144.06    143.46 o
  12   0   1      586.92      754.10     58.13 o
  13   0   1        0.00       53.53     42.94 o
  14   0   1     2309.61     2402.77    122.88 o
  15   0   1      447.11      577.90     65.58 o
 -14   1   1      378.23      286.13     70.45 o
 -13   1   1      393.64      468.69     66.03 o
 -12   1   1       45.59       91.20     45.21 o
 -11   1   1     8258.62     7707.99    155.21 o
 -10   1   1     4600.49     4726.70    106.35 o
  -9   1   1      433.45      452.99     40.78 o
  -8   1   1      468.71      382.82     33.36 o
  -7   1   1     3144.36     3469.34     70.83 o
  -6   1   1    18831.40    19444.08    225.49 o
  -5   1   1     5775.14     5097.79     78.65 o
  -4   1   1       20.80       36.86     17.45 o
  -3   1   1     1997.54     2080.52     63.68 o
  -2   1   1    32164.98    31602.02    436.60 o
  -1   1   1    73233.52    83543.44   1254.67 o
   0   1   1      876.36     1152.60     38.42 o
   1   1   1     3244.53     4056.64     62.74 o
   2   1   1    18332.78    18784.65   1167.81 o
   3   1   1    42869.28    38280.27    817.94 o
   4   1   1    80873.09    83464.58   1022.49 o
   5   1   1    10777.69    10634.73    146.48 o
   6   1   1    31310.72    28421.17    327.87 o
   7   1   1     5367.89     5669.10     94.39 o
   8   1   1    50663.52    48944.91    555.34 o
   9   1   1      740.37     1004.26     48.41 o
  10   1   1      836.16      834.16     58.09 o
  11   1   1     4952.77     4616.16    115.85 o
  12   1   1      592.18      568.64     56.43 o
  13   1   1     4969.78     4645.96    135.90 o
  14   1   1      301.74      236.92     48.94 o
  15   1   1     1161.89     1306.62     74.74 o
 -14   2   1     2850.55     3225.95    137.71 o
 -13   2   1      433.84      601.94     68.55 o
 -12   2   1     2542.85     2899.19    108.04 o
 -11   2   1      294.46      305.93     45.47 o
 -10   2   1     8088.35     8695.88    176.50 o
  -9   2   1     7904.25     7792.67    163.72 o
  -8   2   1     3104.01     2855.77     69.99 o
  -7   2   1     1916.59     1707.44     59.87 o
  -6   2   1     1396.54     1746.75     47.73 o
  -5   2   1    48635.17    44954.77    534.33 o
  -4   2   1     8897.33     9292.89    133.14 o
  -3   2   1      645.20      630.11     42.48 o
  -2   2   1      331.53      537.29     29.60 o
  -1   2   1      102.28      114.97     24.54 o
   0   2   1    61528.42    65079.72   2009.09 o
   1   2   1      130.06      246.77     32.95 o
   2   2   1     2956.02     3962.64     77.43 o
   3   2   1    18467.66    20023.59   1350.18 o
   4   2   1     1529.77     1499.91     47.62 o
   5   2   1    41554.13    44144.73    480.47 o
   6   2   1     2410.08     2844.24     54.12 o
   7   2   1     1581.89     1792.35     57.75 o
   8   2   1     9542.95     9463.54    138.43 o
   9   2   1     5131.93     4855.26    127.50 o
  10   2   1     7426.35     7287.16    140.90 o
  11   2   1     1487.09     1567.79     78.56 o
  12   2   1     3094.51     3187.31     89.56 o
  13   2   1      330.62      270.45     42.42 o
  14   2   1     2660.96     2427.49    103.69 o
  15   2   1       58.62       49.08     54.30 o
 -14   3   1      170.40       78.16     69.38 o
 -13   3   1     6965.22     6860.71    175.06 o
 -12   3   1       89.52      137.73     52.61 o
 -11   3   1     3024.58     2988.03    131.45 o
 -10   3   1      616.69      672.75     50.96 o
  -9   3   1     7771.37     7740.59    128.28 o
  -8   3   1    33726.32    32189.85    347.11 o
  -7   3   1       14.30      -14.74     17.65 o
  -6   3   1       17.87       -1.06     18.91 o
  -5   3   1     1343.71     1755.28     45.89 o
  -4   3   1    23784.33    26252.75    286.49 o
  -3   3   1    12558.16    11615.37    151.00 o
  -2   3   1     1760.68     2214.00     55.79 o
  -1   3   1    11061.06    12179.98    226.43 o
   0   3   1      795.10      815.76     66.22 o
   1   3   1   171415.64   187624.52   5725.49 o
   2   3   1      437.88      523.82     31.04 o
   3   3   1       10.42       48.12     19.11 o
   4   3   1     4192.38     4044.03     91.16 o
   5   3   1     4057.40     3412.55     83.22 o
   6   3   1    37571.46    37413.63    445.82 o
   7   3   1     1296.65     1619.54     45.20 o
   8   3   1     1135.18      911.04     41.03 o
   9   3   1     5217.27     4790.17    160.32 o
  10   3   1    14853.94    14451.58    257.03 o
  11   3   1     4370.32     4021.08    116.84 o
  12   3   1      164.62      139.50     53.85 o
  13   3   1     2257.96     2495.32     95.03 o
  14   3   1      924.09      911.10     67.20 o
  15   3   1     1648.84     1555.98    113.47 o
 -14   4   1       38.20       65.49     64.39 o
 -13   4   1        2.08       -9.28     55.18 o
 -12   4   1    10914.33    10548.49    236.90 o
 -11   4   1      825.29     1076.27     74.39 o
 -10   4   1     4264.96     4305.66    111.45 o
  -9   4   1     2300.35     2237.19     72.48 o
  -8   4   1     2454.72     2423.44     67.17 o
  -7   4   1    26759.48    25787.13    283.65 o
  -6   4   1      442.23      579.20     31.97 o
  -5   4   1     2733.64     2095.61     51.30 o
  -4   4   1     6491.56     5437.98    108.33 o
  -3   4   1     2748.70     2592.36     55.20 o
  -2   4   1    13390.94    12326.06    171.49 o
  -1   4   1     1512.23     1193.01     28.68 o
   0   4   1    13224.89    14072.55    493.54 o
   1   4   1    16489.74    19016.77    434.97 o
   2   4   1     9912.33    10467.07    273.73 o
   3   4   1    22754.30    21736.45    323.39 o
   4   4   1      133.78      181.30     22.51 o
   5   4   1    15455.75    15984.24    341.54 o
   6   4   1      919.59     1056.34     47.32 o
   7   4   1    29450.22    29364.35    442.20 o
   8   4   1     1621.27     1757.55     76.46 o
   9   4   1     1770.20     1621.48     81.45 o
  10   4   1     6026.64     5343.21    155.75 o
  11   4   1     2225.31     2283.16    109.46 o
  12   4   1     3331.21     3423.75    186.06 o
  13   4   1        2.55       10.81     58.94 o
  14   4   1     1050.30     1113.01     93.44 o
  15   4   1     1024.97      905.18    141.23 o
 -14   5   1      270.24      120.27     90.57 o
 -13   5   1      752.10     1029.28     90.72 o
 -12   5   1      350.73      341.62     68.47 o
 -11   5   1     9925.44     9920.28    220.72 o
 -10   5   1     6368.41     6289.64    195.95 o
  -9   5   1     3050.55     3172.90     94.70 o
  -8   5   1     2075.20     2143.45    100.08 o
  -7   5   1       13.93       41.19     25.24 o
  -6   5   1    36507.52    35414.60    391.33 o
  -5   5   1      152.10      218.85     23.21 o
  -4   5   1     5298.80     6164.24     97.62 o
  -3   5   1     2412.44     2899.56     64.50 o
  -2   5   1    52399.00    51437.82    589.95 o
  -1   5   1    23995.26    27789.55    440.34 o
   0   5   1      152.41      276.81     33.48 o
   1   5   1    12710.08    12170.53    452.03 o
   2   5   1     1166.94     1321.16    111.69 o
   3   5   1    38348.16    32937.31    609.37 o
   4   5   1    15236.26    15751.67    242.27 o
   5   5   1      591.44      546.03     37.71 o
   6   5   1     6875.41     6278.44    139.91 o
   7   5   1     1164.18     1305.43     52.85 o
   8   5   1    12601.56    11970.03    239.34 o
   9   5   1     5440.93     5863.84    154.19 o
  10   5   1     1257.50     1293.94     80.34 o
  11   5   1     2842.96     2715.53    137.40 o
  12   5   1       20.21       75.67     55.17 o
  13   5   1     2562.06     2570.41    115.75 o
  14   5   1       44.98       85.53     60.30 o
 -14   6   1     2800.77     3042.77    139.88 o
 -13   6   1       10.20        9.33     61.50 o
 -12   6   1     3687.69     3636.41    224.74 o
 -11   6   1      904.61      767.74     75.14 o
 -10   6   1     3882.26     3496.24    154.74 o
  -9   6   1    22354.04    22742.30    327.16 o
  -8   6   1     1830.71     1651.81     66.95 o
  -7   6   1      711.78      646.66     41.48 o
  -6   6   1     4362.02     4551.97     77.18 o
  -5   6   1    37517.35    39366.01    456.94 o
  -4   6   1    13143.04    12229.00    162.45 o
  -3   6   1     8616.25     8002.45    128.17 o
  -2   6   1    14961.99    17501.44    236.36 o
  -1   6   1     6423.88     6077.80    146.79 o
   0   6   1   148764.73   156126.55   3325.39 o
   1   6   1      760.60      513.38     46.62 o
   2   6   1       63.63      181.17     23.79 o
   3   6   1    16395.75    16344.76    427.61 o
   4   6   1     3259.42     2978.35     56.79 o
   5   6   1    20104.54    21169.85    424.02 o
   6   6   1      236.89      151.07     29.35 o
   7   6   1     6360.08     6375.25    132.58 o
   8   6   1     5716.66     5660.21    144.81 o
   9   6   1     6016.71     5798.73    151.39 o
  10   6   1     5889.37     5861.88    161.41 o
  11   6   1      279.07      408.86     92.26 o
  12   6   1     2823.04     2788.38    123.92 o
  13   6   1      405.18      278.34     71.92 o
  14   6   1     1595.50     1390.45     98.50 o
 -13   7   1     5041.42     5049.69    169.41 o
 -12   7   1     1090.35     1476.00     99.78 o
 -11   7   1     2104.35     2231.74    108.65 o
 -10   7   1      266.88      402.03     56.96 o
  -9   7   1     3509.81     3496.27     99.26 o
  -8   7   1    17909.74    17508.72    258.13 o
  -7   7   1      350.25      432.37     42.43 o
  -6   7   1     2381.85     2177.79     63.20 o
  -5   7   1      993.72      941.27     39.57 o
  -4   7   1    18288.50    16605.70    222.96 o
  -3   7   1    23715.71    23918.46    321.74 o
  -2   7   1    11685.83    11583.49    256.56 o
  -1   7   1     2354.83     2276.43     83.11 o
   0   7   1     2745.64     2537.04    101.84 o
   1   7   1   104989.63   110890.41   1925.56 o
   2   7   1     8427.17     8666.31    226.22 o
   3   7   1     4089.75     3804.76    189.44 o
   4   7   1     7667.74     8005.11    155.34 o
   5   7   1      273.93      292.93     39.37 o
   6   7   1    32942.00    31946.56    556.10 o
   7   7   1       75.59      136.69     26.23 o
   8   7   1       49.88       16.06     29.81 o
   9   7   1     5876.28     5543.61    146.85 o
  10   7   1     4071.43     3832.42    127.19 o
  11   7   1     4482.74     4458.76    146.53 o
  12   7   1       87.83      101.41     55.83 o
  13   7   1     1309.05     1130.35     84.56 o
  14   7   1      618.92      479.34     74.83 o
 -13   8   1       14.87       39.39     65.47 o
 -12   8   1     5135.83     4899.25    170.91 o
 -11   8   1     1185.78     1130.09     78.91 o
 -10   8   1     4316.55     4374.70    128.90 o
  -9   8   1       34.34       41.64     42.60 o
  -8   8   1     1013.68      990.37     63.56 o
  -7   8   1    25338.39    23465.17    385.40 o
  -6   8   1     1100.50     1212.00     68.40 o
  -5   8   1     2574.54     2697.91     76.41 o
  -4   8   1      335.21      392.99     28.14 o
  -3   8   1     7345.92     7428.11    119.35 o
  -2   8   1     9341.13     9492.11    186.22 o
  -1   8   1        5.88        8.82     28.76 o
   0   8   1     9277.50     9642.11    265.50 o
   1   8   1     2421.59     2729.44     79.14 o
   2   8   1    25467.69    26369.10    487.27 o
   3   8   1    26065.56    25574.87    369.49 o
   4   8   1      284.68      302.94     28.37 o
   5   8   1     5234.81     4717.71    143.68 o
   6   8   1     1857.18     2083.67     66.72 o
   7   8   1    12512.74    13133.96    248.71 o
   8   8   1     4474.73     4797.76    107.65 o
   9   8   1      243.09      250.35     45.91 o
  10   8   1     4813.00     4726.04    141.70 o
  11   8   1      297.73      349.28     58.91 o
  12   8   1     2600.41     2645.69    120.58 o
  13   8   1       91.79       72.79     53.98 o
 -12   9   1      154.16       92.55     69.94 o
 -11   9   1     3881.85     4240.28    144.80 o
 -10   9   1     8245.09     8552.94    204.10 o
  -9   9   1     1178.89     1013.67    136.26 o
  -8   9   1      138.07      135.25     48.30 o
  -7   9   1      509.57      487.59     82.99 o
  -6   9   1    34257.09    34415.39    514.28 o
  -5   9   1     3644.01     3129.27     79.79 o
  -4   9   1     6094.75     5221.85    101.31 o
  -3   9   1     1029.88      967.79     58.55 o
  -2   9   1     9239.59    10084.65    173.05 o
  -1   9   1    37061.11    36493.25    903.89 o
   0   9   1      508.16      413.57     55.23 o
   1   9   1     3471.14     3871.34    106.66 o
   2   9   1     1992.05     1991.62     53.58 o
   3   9   1    12102.98    11360.35    224.93 o
   4   9   1    10415.89    10682.80    202.01 o
   5   9   1     1141.68     1232.45     57.24 o
   6   9   1     2350.80     2463.25     88.73 o
   7   9   1     3788.79     3852.08     96.56 o
   8   9   1     8728.67     8529.99    205.20 o
   9   9   1     3776.70     3535.42    152.84 o
  10   9   1       72.17      123.62     45.96 o
  11   9   1     1613.20     1739.36     92.46 o
  12   9   1      407.68      314.73     88.95 o
  13   9   1     1508.35     1778.37     98.00 o
 -12  10   1     1571.84     1754.10    140.13 o
 -11  10   1      386.12      312.85     74.60 o
 -10  10   1     1715.30     1417.95    100.00 o
  -9  10   1    14414.86    14845.35    283.47 o
  -8  10   1        6.52        0.24     44.46 o
  -7  10   1      768.10      667.10     56.92 o
  -6  10   1      527.15      405.35     44.60 o
  -5  10   1    13895.50    12908.58    293.74 o
  -4  10   1    16135.31    15649.71    538.62 o
  -3  10   1      689.37      704.24     68.22 o
  -2  10   1     1078.75     1147.64    113.32 o
  -1  10   1     3438.13     3623.66    102.42 o
   0  10   1    39049.18    41734.03    772.69 o
   1  10   1     3354.88     3160.63     99.36 o
   2  10   1      365.77      316.67     34.95 o
   3  10   1     5326.57     5372.44    101.26 o
   4  10   1     1407.78     1272.02     52.78 o
   5  10   1    22528.41    23636.04    410.59 o
   6  10   1       23.55       19.81     42.89 o
   7  10   1      284.00      216.44     62.56 o
   8  10   1     2101.04     1900.01    210.20 o
   9  10   1     3342.92     3157.45     85.74 o
  10  10   1     4473.06     4672.54    134.69 o
  11  10   1        2.94       74.54     49.86 o
  12  10   1      959.32      987.91     73.32 o
 -11  11   1     2640.95     2787.67    135.51 o
 -10  11   1      222.84      141.37     59.13 o
  -9  11   1      463.30      554.03     64.04 o
  -8  11   1    10973.51    10655.19    216.03 o
  -7  11   1        4.16       -2.23     36.09 o
  -6  11   1     1843.59     1682.96     85.11 o
  -5  11   1      949.78     1059.59     89.20 o
  -4  11   1     4232.18     4646.71    159.96 o
  -3  11   1     7227.01     7035.00    277.57 o
  -2  11   1     5815.46     6338.67    221.72 o
  -1  11   1       45.12      -30.13     30.13 o
   0  11   1     2813.08     2458.91    127.69 o
   1  11   1    32660.62    33441.90   1246.29 o
   2  11   1    11650.48    11566.42    248.11 o
   3  11   1      537.70      614.16     42.42 o
   4  11   1     2618.33     2573.54    129.06 o
   5  11   1      940.95      953.49     54.43 o
   6  11   1    11057.20    10795.83    271.81 o
   7  11   1      352.26      348.51     62.28 o
   8  11   1       20.74       78.39     65.87 o
   9  11   1     4315.88     4633.35    148.14 o
  10  11   1      888.47      965.87    196.27 o
  11  11   1     4073.50     4636.83    137.18 o
  12  11   1       30.07       76.17     47.39 o
 -11  12   1     2234.67     2475.08    117.07 o
 -10  12   1     1045.37      949.12     80.01 o
  -9  12   1       17.10      -45.76     45.76 o
  -8  12   1        4.29       94.24     55.73 o
  -7  12   1    13269.77    12934.79    423.33 o
  -6  12   1     3922.48     4110.34    168.60 o
  -5  12   1     1726.03     1489.74    103.83 o
  -4  12   1       47.54       53.63     51.14 o
  -3  12   1     2157.43     2348.86    110.39 o
  -2  12   1    15476.56    14745.49    326.35 o
  -1  12   1     1272.54     1288.49    105.78 o
   0  12   1     1475.35     1515.70    142.33 o
   1  12   1       86.50       97.51     52.47 o
   2  12   1     7747.67     8485.84    245.64 o
   3  12   1     9813.88     9575.05    198.41 o
   4  12   1       32.64       42.41     31.11 o
   5  12   1     1218.16     1512.35    105.98 o
   6  12   1     1987.52     1876.79    103.84 o
   7  12   1     7432.34     7785.67    449.95 o
   8  12   1     3579.67     3634.10    181.56 o
   9  12   1       23.04      121.13     48.75 o
  10  12   1     2151.92     2121.44     94.92 o
  11  12   1       78.85       48.15     66.34 o
 -10  13   1     4276.63     4648.72    175.46 o
  -9  13   1      502.91      649.82     81.76 o
  -8  13   1      128.05       27.01     70.90 o
  -7  13   1       50.07       14.38    113.09 o
  -6  13   1    10730.87    10382.63    296.04 o
  -5  13   1     4734.89     4896.46    184.40 o
  -4  13   1     2381.27     2093.56    116.21 o
  -3  13   1       51.95       34.33     58.46 o
  -2  13   1     1123.13     1005.65     94.61 o
  -1  13   1    15718.84    16146.21    346.66 o
   0  13   1     1276.69     1142.11    104.17 o
   1  13   1       10.36       41.77     54.97 o
   2  13   1      886.25      764.97    160.62 o
   3  13   1      341.64      308.26     56.66 o
   4  13   1    10047.61     9893.40    258.37 o
   5  13   1      103.85      135.67     50.54 o
   6  13   1      121.99      105.01     54.23 o
   7  13   1     2378.08     2573.38    172.57 o
   8  13   1     2211.08     2211.56    158.45 o
   9  13   1     3540.38     3792.77    111.91 o
  10  13   1       88.25      108.23     58.73 o
  -9  14   1     8360.85     8720.51    225.38 o
  -8  14   1       22.34      -12.26     75.16 o
  -7  14   1      758.28      824.08    106.73 o
  -6  14   1       80.97       88.68     67.75 o
  -5  14   1     9267.61     8956.96    266.67 o
  -4  14   1     8104.29     8361.73    245.48 o
  -3  14   1     1086.74     1490.69    123.13 o
  -2  14   1       15.41      -46.42     46.42 o
  -1  14   1      377.81      256.70     51.65 o
   0  14   1    19770.68    19211.88    672.61 o
   1  14   1     4282.36     4276.95    188.47 o
   2  14   1      356.32      446.10     88.79 o
   3  14   1     1023.53      995.83     82.38 o
   4  14   1      220.72      164.24     53.62 o
   5  14   1     9812.53    10533.46    281.23 o
   6  14   1      248.24      209.18     60.37 o
   7  14   1       10.44       30.11     78.54 o
   8  14   1     1706.36     1835.82    177.42 o
   9  14   1      409.70      458.34     95.28 o
  -8  15   1     7840.36     8333.96    403.60 o
  -7  15   1      245.56      153.24     85.66 o
  -6  15   1     1978.39     2052.93    140.34 o
  -5  15   1      579.42      455.26     85.09 o
  -4  15   1     1845.57     2129.93    126.89 o
  -3  15   1    11897.12    10773.32    340.59 o
  -2  15   1       52.24       10.52     64.60 o
  -1  15   1       23.68      -44.54     47.31 o
   0  15   1     3096.86     3104.78    162.27 o
   1  15   1    13738.92    13882.39    415.75 o
   2  15   1     8175.10     8273.95    284.79 o
   3  15   1      178.86      233.08     63.72 o
   4  15   1     1246.54     1384.15     96.97 o
   5  15   1     1288.12     1164.92    122.21 o
   6  15   1     6618.15     6603.32    314.24 o
   7  15   1     1728.08     2229.21    201.82 o
   8  15   1       12.95      -72.14     72.14 o
  -7  16   1     5932.60     5990.52    263.61 o
  -6  16   1     3417.34     3388.62    175.22 o
  -5  16   1      706.14      489.69     90.26 o
  -4  16   1        5.89      -85.18     85.18 o
  -3  16   1      867.82      659.29    141.17 o
  -2  16   1    10308.03    10173.88    315.54 o
  -1  16   1      437.51      597.50     73.61 o
   0  16   1       55.63       40.59     50.63 o
   1  16   1      311.33      129.94     77.55 o
   2  16   1     3318.80     3375.11    178.01 o
   3  16   1     6658.95     6828.58    279.26 o
   4  16   1        0.20        1.38     57.95 o
   5  16   1      125.35      192.48     92.04 o
   6  16   1     1355.99     1487.82    106.63 o
   7  16   1     2546.25     2573.73    144.29 o
  -5  17   1     4951.01     5194.53    213.51 o
  -4  17   1      413.87      505.46     89.99 o
  -3  17   1        9.35      -40.14     63.91 o
  -2  17   1       39.40       58.43     63.73 o
  -1  17   1     7551.62     7754.54    230.07 o
   0  17   1     1813.83     1724.78    132.10 o
   1  17   1       22.39       -2.23     77.13 o
   2  17   1      635.35      678.47     91.11 o
   3  17   1      287.12      241.06    107.74 o
   4  17   1     5638.59     5484.94    286.23 o
   5  17   1        5.15      -17.77     62.57 o
  -2  18   1      185.92       15.63     75.68 o
  -1  18   1      680.35      493.72     81.35 o
   0  18   1     6716.88     7090.49    216.48 o
   1  18   1     2990.58     2808.41    176.67 o
   2  18   1      369.68      595.74     91.78 o
  -3 -17   2      382.18      280.47     82.75 o
  -2 -17   2     4826.64     4923.26    160.50 o
  -1 -17   2       89.10       40.85     53.34 o
   0 -17   2     1016.25     1098.39     94.62 o
   1 -17   2     2820.55     2467.83    148.37 o
   2 -17   2     1938.82     1861.80    124.40 o
   3 -17   2     2156.28     1919.19    202.52 o
   4 -17   2       20.35       68.25     77.88 o
   5 -17   2     1938.02     1616.03    137.53 o
  -5 -16   2     2999.21     3207.16    175.63 o
  -4 -16   2      206.05      219.89     90.97 o
  -3 -16   2     1578.33     1710.43    128.35 o
  -2 -16   2       86.64      156.57     68.74 o
  -1 -16   2     7681.40     8113.18    228.13 o
   0 -16   2      517.33      588.94     74.95 o
   1 -16   2      306.90      164.22     80.88 o
   2 -16   2     5585.09     5646.72    176.57 o
   3 -16   2      482.98      527.68     69.44 o
   4 -16   2     7117.70     7346.63    210.04 o
   5 -16   2      392.62      340.88     86.12 o
   6 -16   2     2135.72     2420.17    172.50 o
   7 -16   2     4070.22     4175.77    173.88 o
  -7 -15   2        9.81       27.03     54.42 o
  -6 -15   2     1272.81     1237.47     87.22 o
  -5 -15   2     2946.64     3211.06    276.32 o
  -4 -15   2     5376.01     5134.62    213.12 o
  -3 -15   2      380.35      389.75     75.51 o
  -2 -15   2      419.63      261.79     56.01 o
  -1 -15   2      878.11      973.18     76.91 o
   0 -15   2     8475.84     9002.54    199.86 o
   1 -15   2     4313.53     4517.43    231.50 o
   2 -15   2      178.18       94.96     49.05 o
   3 -15   2     5619.34     5793.69    170.41 o
   4 -15   2      116.35      141.26     57.88 o
   5 -15   2     9411.72     8766.72    234.19 o
   6 -15   2      240.01      180.45     68.33 o
   7 -15   2      589.52      582.10    107.60 o
   8 -15   2     5080.49     4966.63    190.50 o
   9 -15   2      189.32      222.96     81.72 o
  -8 -14   2     4460.74     4374.58    256.75 o
  -7 -14   2      840.61      848.22     77.37 o
  -6 -14   2       15.72       -6.70     44.44 o
  -5 -14   2     2819.99     2988.76    219.19 o
  -4 -14   2      918.34      793.64     91.99 o
  -3 -14   2    11333.28    11742.79    246.69 o
  -2 -14   2      362.30      286.97     48.84 o
  -1 -14   2     2289.75     2286.15     81.42 o
   0 -14   2     9074.64     9049.42    197.62 o
   1 -14   2     4881.15     4959.32    176.62 o
   2 -14   2     6029.51     5780.72    159.14 o
   3 -14   2      156.36       99.70     49.34 o
   4 -14   2     7813.92     7206.45    227.31 o
   5 -14   2     4195.47     4213.06    307.96 o
   6 -14   2     9361.41     9375.28    245.99 o
   7 -14   2      485.39      462.64     78.97 o
   8 -14   2      105.12       30.06     68.99 o
   9 -14   2     6482.68     6886.58    183.20 o
  10 -14   2        7.96      -49.13     57.16 o
  -9 -13   2      279.83      234.66     74.70 o
  -8 -13   2      187.84      278.64     66.83 o
  -7 -13   2     3364.86     3293.54    127.30 o
  -6 -13   2     3204.14     3234.19    117.06 o
  -5 -13   2      172.52      290.67     79.11 o
  -4 -13   2      388.37      385.52     72.44 o
  -3 -13   2       73.35       72.57     70.61 o
  -2 -13   2    12818.29    12736.91    221.14 o
  -1 -13   2      967.94      980.28     53.90 o
   0 -13   2        7.79        7.11     33.69 o
   1 -13   2    10315.81     9922.36    243.86 o
   2 -13   2       78.29       13.32     39.73 o
   3 -13   2     6036.79     6098.99    252.69 o
   4 -13   2      188.94      264.30     55.23 o
   5 -13   2     2517.92     2568.20    117.03 o
   6 -13   2     8255.81     7955.00    217.27 o
   7 -13   2     5433.96     5096.42    134.86 o
   8 -13   2     1987.62     1621.61     89.83 o
   9 -13   2       87.84       82.36     55.12 o
  10 -13   2     3781.80     4082.70    127.62 o
  11 -13   2      242.30      145.35     57.15 o
 -10 -12   2     3685.53     3645.28    135.15 o
  -9 -12   2        0.97       21.38     46.28 o
  -8 -12   2      181.21      225.41     49.68 o
  -7 -12   2      689.21      713.25     54.92 o
  -6 -12   2     4673.64     4997.72    149.99 o
  -5 -12   2     8838.84     8511.81    308.22 o
  -4 -12   2      123.70      311.10     95.23 o
  -3 -12   2      222.20      227.44     39.52 o
  -2 -12   2       28.06       55.81     37.28 o
  -1 -12   2    13498.57    13477.39    250.51 o
   0 -12   2     3089.58     3204.96     96.83 o
   1 -12   2        2.37      -33.06     33.06 o
   2 -12   2    10248.04     9711.28    211.75 o
   3 -12   2       27.66       75.05     42.11 o
   4 -12   2    18657.86    18153.12    356.04 o
   5 -12   2      507.02      601.20     66.84 o
   6 -12   2      538.93      459.49     49.70 o
   7 -12   2    11654.75    11197.20    303.37 o
   8 -12   2     1709.55     1627.37     71.63 o
   9 -12   2     4332.38     4211.03    123.16 o
  10 -12   2      132.72      204.54     53.56 o
  11 -12   2     1475.80     1815.95    108.35 o
 -11 -11   2      348.97      342.04     71.43 o
 -10 -11   2      202.27      197.41     59.46 o
  -9 -11   2     4740.37     4791.83    155.69 o
  -8 -11   2      518.68      680.74     62.25 o
  -7 -11   2       90.13       82.81     40.92 o
  -6 -11   2     2431.18     2317.02     71.12 o
  -5 -11   2     1735.03     1649.82     66.21 o
  -4 -11   2     9592.36     9779.40    215.17 o
  -3 -11   2       24.61       13.23     33.52 o
  -2 -11   2      850.54     1021.60     52.59 o
  -1 -11   2     4075.40     4004.20     89.40 o
   0 -11   2     7858.34     8082.19    151.93 o
   1 -11   2     7823.87     7860.52    203.15 o
   2 -11   2       88.02      181.07     41.56 o
   3 -11   2     7876.71     7473.29    180.37 o
   4 -11   2     3372.52     3519.09    121.01 o
   5 -11   2    11869.40    11190.89    261.15 o
   6 -11   2      613.35      684.91     79.07 o
   7 -11   2      733.31      707.91     52.24 o
   8 -11   2    13364.26    13693.79    239.42 o
   9 -11   2       59.86      100.67     46.00 o
  10 -11   2     3525.85     3269.01    116.44 o
  11 -11   2      263.36      279.68     62.05 o
  12 -11   2     1615.38     1825.77    126.09 o
 -11 -10   2      411.22      447.40     73.86 o
 -10 -10   2      788.31     1018.17     89.23 o
  -9 -10   2        8.18      -20.39     46.21 o
  -8 -10   2     8057.68     8524.71    201.72 o
  -7 -10   2     2282.87     2308.00     93.11 o
  -6 -10   2       27.99      100.85     34.23 o
  -5 -10   2     5702.88     6138.47    117.01 o
  -4 -10   2      194.14      246.90     42.29 o
  -3 -10   2    23709.45    22712.69    410.52 o
  -2 -10   2     2956.66     3024.48    111.49 o
  -1 -10   2      939.42      846.45     51.70 o
   0 -10   2     7768.38     7470.29    128.47 o
   1 -10   2     2393.89     2163.84     88.47 o
   2 -10   2    12007.43    12749.74    249.17 o
   3 -10   2       30.16       18.22     35.60 o
   4 -10   2     4280.07     3944.67     82.46 o
   5 -10   2     8770.04     8697.55    175.41 o
   6 -10   2    12653.12    12196.80    204.22 o
   7 -10   2     2930.90     2689.13     88.93 o
   8 -10   2        1.36       78.88     41.21 o
   9 -10   2     8431.39     8524.79    206.28 o
  10 -10   2      322.01      341.20     67.61 o
  11 -10   2     4333.46     4242.11    147.37 o
  12 -10   2        4.81       30.31     61.02 o
  13 -10   2      547.02      673.99     96.39 o
 -12  -9   2     1179.21     1362.39    142.90 o
 -11  -9   2     4494.00     4546.17    179.28 o
 -10  -9   2     1200.52     1095.53    124.55 o
  -9  -9   2      192.20      199.71     53.36 o
  -8  -9   2     1746.43     1775.60     87.07 o
  -7  -9   2     6675.39     6873.96    202.66 o
  -6  -9   2     6866.56     6710.54    185.92 o
  -5  -9   2      425.05      454.88     34.56 o
  -4  -9   2     1264.42     1380.18     68.66 o
  -3  -9   2       35.62       38.66     30.16 o
  -2  -9   2    19266.16    20367.39    415.45 o
  -1  -9   2     2783.56     2804.62     91.73 o
   0  -9   2      102.27       87.46     18.70 o
   1  -9   2    13814.76    14324.72    209.55 o
   2  -9   2     1147.36     1199.82     59.56 o
   3  -9   2    18233.48    17225.67    516.28 o
   4  -9   2      449.48      408.78     46.84 o
   5  -9   2     2376.80     2469.95     72.16 o
   6  -9   2    11900.41    11418.36    194.77 o
   7  -9   2     4442.39     4209.39    109.63 o
   8  -9   2    10186.96    10033.14    260.70 o
   9  -9   2     1373.48     1295.35     74.00 o
  10  -9   2     8473.28     8399.29    170.79 o
  11  -9   2     1344.27     1078.43    116.85 o
  12  -9   2     1712.05     1710.02    109.09 o
  13  -9   2      459.21      356.48     88.65 o
 -12  -8   2      473.56      422.81    101.01 o
 -11  -8   2      269.49      250.53     80.90 o
 -10  -8   2    12233.93    12340.61    281.36 o
  -9  -8   2       67.87       70.61     47.12 o
  -8  -8   2        2.15       45.12     42.82 o
  -7  -8   2     2805.17     2887.18    102.42 o
  -6  -8   2     8872.10     8951.52    190.95 o
  -5  -8   2    25853.99    25120.04    355.98 o
  -4  -8   2      338.00      418.62     45.03 o
  -3  -8   2      538.42      735.30     84.62 o
  -2  -8   2     1950.77     1633.72     67.53 o
  -1  -8   2    46888.77    43412.09    852.71 o
   0  -8   2    18941.51    18198.47    247.96 o
   1  -8   2       18.04       15.98     18.06 o
   2  -8   2    25920.02    23963.73    365.72 o
   3  -8   2     1747.11     2003.84     51.31 o
   4  -8   2    23737.59    22256.54    274.37 o
   5  -8   2     1395.69     1542.19     54.12 o
   6  -8   2      156.22       55.37     33.96 o
   7  -8   2    28830.82    29208.12    359.85 o
   8  -8   2       30.50       79.32     34.33 o
   9  -8   2     7220.79     7067.02    144.32 o
  10  -8   2       51.90      165.21     48.75 o
  11  -8   2     1497.61     1579.33     88.24 o
  12  -8   2     3059.33     3164.10    162.26 o
  13  -8   2      453.86      371.39    111.35 o
  14  -8   2      512.48      444.04     90.60 o
 -13  -7   2     2332.83     2457.56    137.47 o
 -12  -7   2      172.04      193.24     69.97 o
 -11  -7   2      493.59      584.74     77.72 o
 -10  -7   2        6.21      120.17     54.33 o
  -9  -7   2     6583.71     6302.26    197.65 o
  -8  -7   2     1142.39     1191.10     75.47 o
  -7  -7   2      615.56      510.61     52.69 o
  -6  -7   2     5008.42     5371.63    152.71 o
  -5  -7   2     2748.51     2469.39     75.28 o
  -4  -7   2    37571.67    37648.13    568.45 o
  -3  -7   2     1457.68     1400.81     62.07 o
  -2  -7   2     5032.08     4464.05    155.31 o
  -1  -7   2     9993.27    10360.71    237.15 o
   0  -7   2     4958.01     5587.12     90.57 o
   1  -7   2    10429.20    11881.73    200.41 o
   2  -7   2     4989.30     4468.52     74.50 o
   3  -7   2    14523.19    13820.39    183.12 o
   4  -7   2    11526.75    11770.63    169.08 o
   5  -7   2    13183.32    13229.37    180.07 o
   6  -7   2      994.25     1024.14     62.67 o
   7  -7   2      103.10      139.01     32.81 o
   8  -7   2    14983.54    14885.57    213.76 o
   9  -7   2      238.62      304.75     50.68 o
  10  -7   2     6749.82     6536.18    134.27 o
  11  -7   2        2.75       20.63     47.40 o
  12  -7   2      762.22     1076.26    105.54 o
  13  -7   2     5144.38     5649.00    171.85 o
  14  -7   2      424.16      520.00     81.18 o
 -13  -6   2     1835.74     1846.28    122.25 o
 -12  -6   2     4334.66     4257.97    165.21 o
 -11  -6   2      800.90      699.40     79.62 o
 -10  -6   2       55.46      -45.51     45.51 o
  -9  -6   2       14.98        6.46     43.15 o
  -8  -6   2    14463.22    14543.42    296.36 o
  -7  -6   2    10573.70     9566.45    209.57 o
  -6  -6   2     3081.23     3537.42    128.42 o
  -5  -6   2     3791.37     4110.23    108.17 o
  -4  -6   2     1055.71     1155.07     40.98 o
  -3  -6   2    37976.89    38269.14    630.30 o
  -2  -6   2      212.31      220.32     30.98 o
  -1  -6   2     1345.16      959.81     51.64 o
   0  -6   2    12305.69    12341.80    189.07 o
   1  -6   2     5129.98     5702.73    107.07 o
   2  -6   2    40058.43    40628.60    598.01 o
   3  -6   2      168.30      159.86     23.20 o
   4  -6   2      544.11      581.58     30.75 o
   5  -6   2     8686.76     9160.75    135.31 o
   6  -6   2     8579.15     8760.06    126.50 o
   7  -6   2     5562.53     5932.45     97.33 o
   8  -6   2      124.97      148.80     29.44 o
   9  -6   2     5905.26     5861.35    118.56 o
  10  -6   2     1632.25     1575.30     79.87 o
  11  -6   2     6398.44     6468.68    157.36 o
  12  -6   2       31.25      -17.16     53.13 o
  13  -6   2        9.14       24.24     57.07 o
  14  -6   2     2672.85     2687.87    127.52 o
 -13  -5   2      317.27      301.84     80.08 o
 -12  -5   2      459.66      237.37     72.41 o
 -11  -5   2     8531.55     8160.67    224.50 o
 -10  -5   2        4.58       89.77     74.85 o
  -9  -5   2      212.27      274.25     56.35 o
  -8  -5   2     2839.58     2429.18    101.14 o
  -7  -5   2     9684.17     9508.63    208.13 o
  -6  -5   2    15088.21    14104.42    393.79 o
  -5  -5   2      430.23      527.47     43.03 o
  -4  -5   2      714.82      712.60     39.01 o
  -3  -5   2      770.57      834.95     32.27 o
  -2  -5   2    51830.63    51587.73    942.15 o
  -1  -5   2    15746.42    16551.06    328.27 o
   0  -5   2     1317.67     1065.47     32.87 o
   1  -5   2    64501.89    62926.93    720.82 o
   2  -5   2     2088.89     1672.15     48.79 o
   3  -5   2    34527.55    32576.24    423.77 o
   4  -5   2      204.60      251.53     24.43 o
   5  -5   2      249.82      151.14     21.45 o
   6  -5   2    32845.15    32492.98    339.99 o
   7  -5   2     7682.54     7857.57    156.01 o
   8  -5   2    23566.10    22826.31    249.04 o
   9  -5   2      367.70      528.70     41.88 o
  10  -5   2     8982.70     8916.05    155.51 o
  11  -5   2     4368.83     3977.30    119.87 o
  12  -5   2     1039.88     1118.60     84.02 o
  13  -5   2     1097.66     1006.89     86.67 o
  14  -5   2        0.30      -46.72     56.96 o
  15  -5   2     3177.28     3686.96    150.04 o
 -14  -4   2     1340.53     1401.49    120.71 o
 -13  -4   2      642.38      722.20     87.41 o
 -12  -4   2      413.01      373.68     75.55 o
 -11  -4   2       40.79      101.93     45.08 o
 -10  -4   2    15634.54    15110.37    275.29 o
  -9  -4   2      385.19      322.05     44.78 o
  -8  -4   2       37.29       46.69     32.31 o
  -7  -4   2     2672.59     2656.85    111.22 o
  -6  -4   2      640.34      516.21     29.93 o
  -5  -4   2    37793.39    36317.57    492.15 o
  -4  -4   2     1533.37     1639.24     41.45 o
  -3  -4   2      962.20     1234.85     45.01 o
  -2  -4   2     1281.22     1225.81     40.73 o
  -1  -4   2    11754.91    12458.60    210.93 o
   0  -4   2     2038.17     1845.38     37.57 o
   1  -4   2      167.02       39.71     17.64 o
   2  -4   2    22039.13    22303.30    292.97 o
   3  -4   2    13973.62    13778.85    169.85 o
   4  -4   2    17592.85    16848.02    226.40 o
   5  -4   2     1541.60     1909.47     45.09 o
   6  -4   2     1271.24     1568.18     43.90 o
   7  -4   2    28103.21    28183.67    289.46 o
   8  -4   2      979.62     1175.18     45.62 o
   9  -4   2     6152.42     6181.68    119.93 o
  10  -4   2      374.30      401.28     42.25 o
  11  -4   2      716.37      702.86     69.25 o
  12  -4   2     4479.21     4502.83    232.04 o
  13  -4   2      309.47      352.16     63.98 o
  14  -4   2     1549.04     1255.77     95.86 o
  15  -4   2       17.61      105.89     72.83 o
 -14  -3   2     1118.47     1008.39     84.93 o
 -13  -3   2     3516.38     3540.00    148.25 o
 -12  -3   2      568.07      442.83     64.13 o
 -11  -3   2       83.47       33.58     36.24 o
 -10  -3   2       30.56       25.39     33.74 o
  -9  -3   2     8454.55     8340.70    154.92 o
  -8  -3   2     7467.94     6836.60    130.69 o
  -7  -3   2     1106.75     1135.34     49.23 o
  -6  -3   2     9958.10    10721.66    188.56 o
  -5  -3   2     3608.94     3416.95     62.41 o
  -4  -3   2    65480.76    67224.22    768.85 o
  -3  -3   2     5278.45     5260.94     77.95 o
  -2  -3   2      812.65      752.35     24.56 o
  -1  -3   2     2088.97     1644.01     41.94 o
   0  -3   2     1945.91     2078.89    100.03 o
   1  -3   2    28734.79    30823.34    562.56 o
   2  -3   2    14257.68    13952.63    211.51 o
   3  -3   2     3581.64     2794.47     69.04 o
   4  -3   2      215.91      238.01     21.89 o
   5  -3   2    22198.73    23006.51    272.54 o
   6  -3   2     6219.81     6504.52    112.82 o
   7  -3   2      686.17      714.18     34.05 o
   8  -3   2    13132.89    13382.86    197.40 o
   9  -3   2      518.86      604.80     41.15 o
  10  -3   2    16720.50    16534.58    211.93 o
  11  -3   2      605.76      398.22     44.36 o
  12  -3   2      210.97      188.32     44.32 o
  13  -3   2     5447.46     5293.80    127.01 o
  14  -3   2      201.28      330.67     70.77 o
  15  -3   2      982.87     1067.43     95.28 o
 -14  -2   2       60.62       76.20     48.45 o
 -13  -2   2      536.87      483.80     57.59 o
 -12  -2   2     4952.98     4824.47    172.34 o
 -11  -2   2      929.30      886.21     60.81 o
 -10  -2   2      209.27      135.31     39.50 o
  -9  -2   2     1588.75     1486.37     73.20 o
  -8  -2   2    14377.23    14126.71    226.01 o
  -7  -2   2    18645.52    17158.33    236.66 o
  -6  -2   2     1659.01     1596.46     59.59 o
  -5  -2   2     7034.74     8204.14    124.91 o
  -4  -2   2     7099.57     6025.94    102.38 o
  -3  -2   2    47231.84    47749.52    598.90 o
  -2  -2   2    21567.41    22697.67    362.55 o
  -1  -2   2      556.29      223.00     18.49 o
   0  -2   2    39267.82    39699.61    607.51 o
   1  -2   2       21.29       17.04     17.66 o
   2  -2   2    18921.25    19813.90    259.29 o
   3  -2   2     4555.61     4314.41     86.22 o
   4  -2   2       85.41      322.66     26.43 o
   5  -2   2    27483.33    26600.84    307.24 o
   6  -2   2     3137.04     2682.76     58.02 o
   7  -2   2    22771.36    22768.79    262.99 o
   8  -2   2     1543.73     1668.95     64.38 o
   9  -2   2    14074.28    13377.11    174.15 o
  10  -2   2     6511.20     6090.54    112.05 o
  11  -2   2     4738.94     4821.65    103.90 o
  12  -2   2      367.39      521.83     54.98 o
  13  -2   2       32.16       79.02     43.51 o
  14  -2   2     5362.03     6004.41    161.18 o
  15  -2   2      323.64      139.65     79.70 o
 -14  -1   2       39.16       20.89     50.74 o
 -13  -1   2      784.96      639.13     79.20 o
 -12  -1   2      194.53      158.01     49.12 o
 -11  -1   2    12165.70    11279.79    212.37 o
 -10  -1   2       48.32       27.07     37.93 o
  -9  -1   2      122.62       78.00     37.41 o
  -8  -1   2     3826.64     3903.64     85.81 o
  -7  -1   2     6868.62     7096.72    116.19 o
  -6  -1   2    21781.21    20728.04    272.30 o
  -5  -1   2     1556.66     1636.14     56.65 o
  -4  -1   2       65.11       67.66     19.24 o
  -3  -1   2      836.26      800.62     31.87 o
  -2  -1   2   100506.69   103459.16   2070.69 o
  -1  -1   2    13794.63    16324.33    236.55 o
   0  -1   2      176.21       20.56     11.39 o
   1  -1   2    25915.64    27975.45    432.28 o
   2  -1   2      150.01      109.10     34.13 o
   3  -1   2    36549.43    31403.08    400.13 o
   4  -1   2      906.74     1431.84     57.73 o
   5  -1   2      614.47     1077.01     35.24 o
   6  -1   2    42374.28    42766.28    508.03 o
   7  -1   2      987.41      815.53     35.56 o
   8  -1   2    12542.30    12747.25    170.66 o
   9  -1   2        4.76       64.44     26.92 o
  10  -1   2     3199.66     3017.01     76.05 o
  11  -1   2     4633.32     4852.53    108.02 o
  12  -1   2      895.16      915.95     61.64 o
  13  -1   2     1052.44      913.24     72.31 o
  14  -1   2      124.68      100.95     54.06 o
  15  -1   2     2193.45     2364.16    106.32 o
 -14   0   2     2337.38     2346.44    117.65 o
 -13   0   2      946.37     1006.36     77.74 o
 -12   0   2       44.73       11.14     45.47 o
 -11   0   2       39.17       -6.77     41.58 o
 -10   0   2    14593.63    15213.69    238.15 o
  -9   0   2     1476.78     1378.69     58.07 o
  -8   0   2      951.62      786.80     44.74 o
  -7   0   2      582.82      818.19     38.39 o
  -6   0   2     1867.77     1862.18     48.53 o
  -5   0   2    58818.20    60522.38    659.39 o
  -4   0   2     1333.87     1170.45     36.72 o
  -3   0   2     1422.49     1392.69     38.65 o
  -2   0   2      372.45      447.91     36.86 o
  -1   0   2     9833.03    13432.20    215.21 o
   0   0   2   108833.69   107759.02   1636.54 o
   1   0   2     1326.64     1485.72     29.77 o
   2   0   2     8528.81     7526.32    127.60 o
   3   0   2    34646.20    37610.26    519.66 o
   4   0   2    16056.30    19722.72    264.65 o
   5   0   2    10635.33    10853.62    139.67 o
   6   0   2     5935.77     6391.56     98.29 o
   7   0   2    16465.96    17424.40    219.59 o
   8   0   2     5384.69     5130.96     87.96 o
   9   0   2    15856.10    16407.66    207.86 o
  10   0   2     2134.34     2015.46     62.08 o
  11   0   2     1150.33     1201.31     68.74 o
  12   0   2     4176.13     4194.14    109.46 o
  13   0   2      189.90      194.14     47.72 o
  14   0   2     1098.61     1204.52     72.42 o
  15   0   2        0.18       38.28     47.21 o
 -14   1   2      930.23     1049.51     91.71 o
 -13   1   2     4558.53     4826.84    156.13 o
 -12   1   2       96.63       66.10     46.22 o
 -11   1   2       82.81       53.09     41.95 o
 -10   1   2       99.69      147.08     38.91 o
  -9   1   2    16136.74    15339.28    219.18 o
  -8   1   2    13258.23    12593.89    171.72 o
  -7   1   2      391.41      493.89     33.24 o
  -6   1   2     9608.83     9670.03    131.79 o
  -5   1   2       15.09       51.08     19.09 o
  -4   1   2    52845.69    56316.45    709.48 o
  -3   1   2    26543.82    26365.28    470.59 o
  -2   1   2     2071.60     2186.03     54.11 o
  -1   1   2    23921.65    21708.96    341.87 o
   0   1   2     7956.82     7300.30    108.73 o
   1   1   2    56522.03    67636.38   1171.54 o
   2   1   2     4658.18     3869.49     79.79 o
   3   1   2     2236.43     1733.41     59.84 o
   4   1   2     9992.13     9606.77    177.90 o
   5   1   2     9327.88     8886.43    124.63 o
   6   1   2    43563.34    44562.03    528.47 o
   7   1   2      966.64      870.70     33.89 o
   8   1   2    15246.40    14008.59    177.74 o
   9   1   2    13880.86    13744.91    189.95 o
  10   1   2    10632.98    10036.66    166.69 o
  11   1   2     1810.04     1730.01     66.89 o
  12   1   2      243.42      198.45     41.22 o
  13   1   2     7930.89     8252.65    161.24 o
  14   1   2      138.16       13.41     41.87 o
  15   1   2     1765.57     1608.83    129.11 o
 -14   2   2        7.34      131.92     66.19 o
 -13   2   2      155.62       32.74     63.86 o
 -12   2   2     8032.13     8286.48    229.27 o
 -11   2   2        4.01       19.73     37.75 o
 -10   2   2       76.34      119.00     41.62 o
  -9   2   2     2210.28     2353.87     74.46 o
  -8   2   2     3044.79     3138.92     85.87 o
  -7   2   2    17766.14    17124.44    212.61 o
  -6   2   2      109.37      183.49     25.01 o
  -5   2   2     8502.39    10621.09    213.46 o
  -4   2   2    14826.27    13328.43    180.55 o
  -3   2   2    27526.78    27306.91    328.82 o
  -2   2   2    17112.67    19299.53    254.20 o
  -1   2   2    11932.87    12692.12    209.41 o
   0   2   2    22452.80    25564.68    448.74 o
   1   2   2      290.08      716.56     33.87 o
   2   2   2     6041.40     5514.11    113.56 o
   3   2   2    10357.98    11614.99    229.46 o
   4   2   2      273.90      317.28     14.64 o
   5   2   2    17236.87    17333.56    278.71 o
   6   2   2     2481.25     2284.01     46.06 o
   7   2   2    10616.91    11652.38    154.61 o
   8   2   2     1239.50     1231.96     35.89 o
   9   2   2     2632.27     2292.95     77.33 o
  10   2   2     9368.11     8682.59    146.39 o
  11   2   2     5081.61     5131.46    107.98 o
  12   2   2     5190.29     5604.13    123.09 o
  13   2   2      204.53      166.57     75.10 o
  14   2   2     2326.11     2526.99    102.91 o
  15   2   2      457.34      220.56     57.20 o
 -14   3   2      259.00      233.65    101.86 o
 -13   3   2        6.93      -26.16     59.03 o
 -12   3   2      205.60      266.26     81.08 o
 -11   3   2    11139.95    11330.27    204.23 o
 -10   3   2      317.31      293.51     47.19 o
  -9   3   2     1297.16     1163.18     57.29 o
  -8   3   2      818.36      921.58     51.96 o
  -7   3   2     9408.82     8975.87    141.67 o
  -6   3   2    45863.56    44032.62    447.36 o
  -5   3   2     2163.17     2378.03     54.72 o
  -4   3   2     1490.18     1875.50     47.48 o
  -3   3   2     1814.43     2776.76     63.24 o
  -2   3   2    28571.50    29616.32    416.51 o
  -1   3   2    42380.04    43414.82    665.27 o
   0   3   2      481.56      533.54     49.26 o
   2   3   2      664.39      438.43     21.05 o
   3   3   2    56803.83    54172.39    806.74 o
   4   3   2      157.48      214.13     26.52 o
   5   3   2     3387.50     3618.48     65.69 o
   6   3   2    20280.41    20544.63    313.30 o
   7   3   2      155.00      180.35     19.42 o
   8   3   2    22809.43    21374.18    275.67 o
   9   3   2      829.38      882.50     42.30 o
  10   3   2     2839.66     2857.58     83.51 o
  11   3   2     5283.89     5547.34    125.52 o
  12   3   2      466.31      526.12     50.24 o
  13   3   2     1839.62     1868.66     80.61 o
  14   3   2       29.50       69.25     43.38 o
  15   3   2      616.38      860.21     92.15 o
 -14   4   2     2088.09     2261.17    124.16 o
 -13   4   2      390.27      332.06     72.50 o
 -12   4   2       16.20      -10.77     53.82 o
 -11   4   2      263.38      315.48     62.11 o
 -10   4   2    13142.12    12752.65    234.96 o
  -9   4   2     7379.54     7306.48    185.12 o
  -8   4   2      274.61      304.91     37.07 o
  -7   4   2     1404.02     1521.72     52.39 o
  -6   4   2      254.28      296.60     28.92 o
  -5   4   2    31038.58    32371.66    352.82 o
  -4   4   2    16840.09    14772.97    186.29 o
  -3   4   2     1438.83     1938.18     49.23 o
  -2   4   2    15586.96    14604.80    200.86 o
  -1   4   2     1088.83     1647.07     39.03 o
   0   4   2    91975.93    95079.07   2939.18 o
   1   4   2     2659.61     1625.92    109.05 o
   2   4   2     3719.76     3903.51    128.70 o
   3   4   2    17900.22    18889.70    305.93 o
   4   4   2     6807.08     8298.14    133.30 o
   5   4   2    28791.12    29526.05    482.40 o
   6   4   2     1988.80     2261.64     52.41 o
   7   4   2    11844.88    11506.67    315.40 o
   8   4   2     2227.66     2067.56     72.35 o
   9   4   2    10138.46     9585.92    209.59 o
  10   4   2     1678.19     1605.07     76.36 o
  11   4   2     1281.02     1364.26     92.72 o
  12   4   2     3991.78     3884.95    128.88 o
  13   4   2      120.61       42.71     52.92 o
  14   4   2     1752.72     1806.75    122.50 o
  15   4   2        0.10       24.20     62.08 o
 -13   5   2     4962.62     5029.01    168.24 o
 -12   5   2      105.50       58.68     58.16 o
 -11   5   2      139.49      155.28     66.61 o
 -10   5   2      656.01      829.15     74.58 o
  -9   5   2     6622.39     6672.81    228.65 o
  -8   5   2     8911.43     8208.39    142.94 o
  -7   5   2     3242.13     3178.42    105.21 o
  -6   5   2      988.06     1000.81     41.97 o
  -5   5   2     2834.74     2936.51     62.60 o
  -4   5   2    39126.20    38160.42    462.06 o
  -3   5   2     3983.20     5309.54     96.10 o
  -2   5   2     3209.51     3438.42     62.97 o
  -1   5   2    12802.72    12300.76    202.99 o
   0   5   2      446.42      458.89     97.03 o
   1   5   2    19711.16    21182.46    718.90 o
   2   5   2       31.73       97.52     50.74 o
   3   5   2      898.69      531.36     40.67 o
   4   5   2     5261.58     4666.75    101.82 o
   5   5   2    12294.08    12248.65    257.70 o
   6   5   2    11927.65    12200.46    226.67 o
   7   5   2      367.23      381.35     33.99 o
   8   5   2     3643.65     3145.02    176.97 o
   9   5   2     7568.54     7472.72    175.70 o
  10   5   2     1313.63     1265.32     85.15 o
  11   5   2     2497.64     2748.83    102.19 o
  12   5   2      102.46      111.60     49.85 o
  13   5   2     3500.52     3625.56    131.16 o
  14   5   2      472.72      516.82    103.14 o
  15   5   2      572.21      660.22     89.94 o
 -13   6   2      106.06       60.96     62.91 o
 -12   6   2     8355.87     8086.89    206.90 o
 -11   6   2      354.82      438.00     68.15 o
 -10   6   2      884.60      765.14     61.90 o
  -9   6   2     1459.15     1202.21     65.41 o
  -8   6   2     2349.52     2465.99     80.09 o
  -7   6   2    34949.15    34385.93    413.52 o
  -6   6   2      446.04      665.77     43.37 o
  -5   6   2     1136.78      997.04     42.15 o
  -4   6   2     8994.52     9721.76    146.61 o
  -3   6   2    19045.02    20585.41    304.73 o
  -2   6   2    34287.35    32951.72    456.89 o
  -1   6   2     1075.79     1430.20     52.69 o
   0   6   2     8528.67     9954.95    255.88 o
   1   6   2     2471.11     2391.79     96.20 o
   2   6   2    73035.60    75209.87   2370.19 o
   3   6   2     7902.34     9152.12    267.45 o
   4   6   2     1431.81     1119.06     49.90 o
   5   6   2    15153.72    14266.89    201.87 o
   6   6   2     5767.74     5347.15    118.56 o
   7   6   2     9713.06    10253.95    173.03 o
   8   6   2      208.40      221.92     33.40 o
   9   6   2     3749.18     3675.27    159.78 o
  10   6   2     5104.24     4731.09    124.54 o
  11   6   2     3402.06     3384.70    111.75 o
  12   6   2     1142.74     1002.74     74.04 o
  13   6   2        2.21       31.72     51.02 o
  14   6   2     1707.17     1720.79    101.85 o
 -13   7   2       70.11       37.82     65.93 o
 -12   7   2       40.04       20.13     59.83 o
 -11   7   2     7547.82     7679.85    196.86 o
 -10   7   2     1038.00     1161.08     74.74 o
  -9   7   2     1114.97     1111.91     64.67 o
  -8   7   2     1033.49     1194.06     95.11 o
  -7   7   2     1182.80     1080.68     55.43 o
  -6   7   2    28753.04    27324.96    353.90 o
  -5   7   2     4451.70     4495.32     94.11 o
  -4   7   2     1477.41     1349.24     46.78 o
  -3   7   2    16879.44    15642.47    241.44 o
  -2   7   2     7720.53     7463.28    223.07 o
  -1   7   2    81424.29    85492.31   1492.73 o
   0   7   2       10.40       61.59     34.72 o
   1   7   2     7929.03     8395.25    341.82 o
   2   7   2    19370.80    20284.33    726.81 o
   3   7   2    20069.51    20161.88    514.28 o
   4   7   2    13597.33    13576.99    500.46 o
   5   7   2     4221.27     4597.87    167.39 o
   6   7   2    26892.26    29213.84    680.38 o
   7   7   2     2705.15     2471.93     95.38 o
   8   7   2    19558.78    18279.31    290.36 o
   9   7   2      434.17      459.38     49.11 o
  10   7   2     2873.49     2933.13     95.51 o
  11   7   2     8918.36     8762.61    189.54 o
  12   7   2       30.53       40.55     45.62 o
  13   7   2     1199.26     1334.13     86.51 o
  14   7   2        0.04      -15.71     54.29 o
 -13   8   2        3.86      -21.98     62.63 o
 -12   8   2      145.86      169.87     90.29 o
 -11   8   2       68.22       94.80     66.16 o
 -10   8   2     6633.27     6473.76    157.62 o
  -9   8   2     5892.72     5297.01    135.97 o
  -8   8   2     1586.83     1717.59     77.33 o
  -7   8   2     1837.89     1799.02     80.99 o
  -6   8   2      220.92      247.46     42.56 o
  -5   8   2    27031.83    25894.24    393.51 o
  -4   8   2    15203.98    15488.75    273.52 o
  -3   8   2      453.45      336.40     26.44 o
  -2   8   2     5361.43     5378.28    141.86 o
  -1   8   2     1199.81     1387.13     85.13 o
   0   8   2    42012.82    42978.23    968.41 o
   1   8   2     1361.66     1524.01     82.52 o
   2   8   2       30.81      -11.86     58.32 o
   3   8   2    12422.14    12768.71    366.45 o
   4   8   2     4834.28     4348.26    182.86 o
   5   8   2    21588.12    21469.07    432.89 o
   6   8   2     2324.95     2550.36     83.98 o
   7   8   2     3310.47     2805.07     78.85 o
   8   8   2     4018.04     4091.19    102.02 o
   9   8   2     5558.71     5423.65    136.38 o
  10   8   2     3170.61     3462.14    104.13 o
  11   8   2       79.16       88.10     43.56 o
  12   8   2     1922.20     1839.35     88.66 o
  13   8   2       35.18      -47.63     47.63 o
  14   8   2     2142.55     2107.54    108.05 o
 -12   9   2        9.07      108.45     72.24 o
 -11   9   2      429.80      518.39     73.15 o
 -10   9   2      354.97      342.83     71.28 o
  -9   9   2     2973.17     3026.07    136.16 o
  -8   9   2    12781.78    13081.00    251.78 o
  -7   9   2        6.70       66.72     42.14 o
  -6   9   2       52.19      103.75     50.28 o
  -5   9   2     2954.26     2818.65    121.61 o
  -4   9   2    14835.35    16121.54    255.54 o
  -3   9   2     8789.67     7630.85    240.71 o
  -2   9   2      796.88      570.85     50.19 o
  -1   9   2     8161.19     7546.28    168.95 o
   0   9   2      791.11      937.66     54.86 o
   1   9   2    36191.04    37355.01    702.47 o
   2   9   2     3044.47     3500.00    108.32 o
   3   9   2       38.01      101.23     89.29 o
   4   9   2    11257.39    10537.65    336.39 o
   5   9   2     2678.27     2779.72    106.00 o
   6   9   2    19351.42    20990.86    469.50 o
   7   9   2      585.46      706.49     75.72 o
   8   9   2     2838.17     2852.89     81.86 o
   9   9   2     6620.60     6943.35    131.40 o
  10   9   2     2028.64     2227.23     80.78 o
  11   9   2     3059.18     3115.12    102.91 o
  12   9   2      256.16      250.64     51.22 o
  13   9   2      763.95      851.32     75.11 o
 -12  10   2     6351.07     6880.90    294.71 o
 -11  10   2      934.25     1175.43    116.51 o
 -10  10   2      922.80      836.35     79.51 o
  -9  10   2       13.66       -9.77     49.23 o
  -8  10   2     2705.53     2607.64    100.55 o
  -7  10   2    18928.19    18623.68    316.70 o
  -6  10   2      461.20      487.56     45.08 o
  -5  10   2      235.40      125.56     40.41 o
  -4  10   2     2347.47     2047.48    103.88 o
  -3  10   2     5760.64     5022.10    154.00 o
  -2  10   2    24392.54    23835.59    473.10 o
  -1  10   2      937.02      902.07    119.60 o
   0  10   2     3729.80     4307.51    163.56 o
   1  10   2       59.86       70.37     39.21 o
   2  10   2    16184.05    16269.95    404.83 o
   3  10   2     6010.93     5704.69    227.60 o
   4  10   2        0.65       49.76     63.82 o
   5  10   2     6051.47     6270.19    169.22 o
   6  10   2     1113.64     1082.00     45.80 o
   7  10   2    12518.94    12060.18    267.44 o
   8  10   2       50.69       11.77     39.88 o
   9  10   2      424.21      465.15     46.94 o
  10  10   2     4715.10     4475.73    110.96 o
  11  10   2      529.51      503.52     53.79 o
  12  10   2     1235.91     1194.06     73.13 o
  13  10   2      159.21      130.95     52.35 o
 -11  11   2     4895.54     4712.10    188.03 o
 -10  11   2     1353.16     1325.29    104.09 o
  -9  11   2     1637.20     1725.04     91.49 o
  -8  11   2      619.28      699.99     64.65 o
  -7  11   2       12.46      -18.74     35.47 o
  -6  11   2    16134.02    15571.75    366.12 o
  -5  11   2     3693.85     3329.05    157.54 o
  -4  11   2      248.76      406.53     82.15 o
  -3  11   2     6843.02     7130.56    198.68 o
  -2  11   2     1471.97     1524.47     80.03 o
  -1  11   2    20180.16    19482.78    388.96 o
   0  11   2      240.05      234.43     74.13 o
   1  11   2     1801.14     1759.18     80.32 o
   2  11   2     1690.00     1599.34     68.31 o
   3  11   2     9050.86     8000.10    396.89 o
   4  11   2     9577.44     9733.84    601.94 o
   5  11   2     1939.85     2049.83    121.56 o
   6  11   2     3237.91     3268.07    142.95 o
   7  11   2     1600.42     1558.86     94.82 o
   8  11   2     5091.79     5098.41    345.78 o
   9  11   2      800.10     1154.23    102.22 o
  10  11   2      309.07      345.87     59.54 o
  11  11   2     3270.51     3140.56    118.73 o
  12  11   2        8.46      -56.88     56.88 o
 -10  12   2     2966.21     3073.67    120.37 o
  -9  12   2     4692.45     4654.40    140.88 o
  -8  12   2       82.05      145.62     58.48 o
  -7  12   2       63.44       47.23     50.77 o
  -6  12   2     1230.82     1032.07    148.37 o
  -5  12   2     8533.50     9270.32    259.08 o
  -4  12   2     3513.33     3093.96    135.77 o
  -3  12   2     2639.67     2261.49    110.70 o
  -2  12   2      812.47      839.91     68.45 o
  -1  12   2      104.18      198.36     56.69 o
   0  12   2    23669.79    24967.19    691.72 o
   1  12   2      515.65      603.70     72.86 o
   2  12   2      461.40      441.70     50.99 o
   3  12   2     2492.56     2685.73    150.60 o
   4  12   2     2018.27     2107.52     91.80 o
   5  12   2     6544.53     6590.84    184.24 o
   6  12   2     1180.17     1195.41     90.76 o
   7  12   2     2030.28     1980.01    108.11 o
   8  12   2     3553.97     3800.70    176.77 o
   9  12   2     2352.87     2590.11    113.03 o
  10  12   2     1826.70     1960.06     88.88 o
  11  12   2       92.64       53.93     49.42 o
 -10  13   2      217.91      263.80     77.16 o
  -9  13   2     1574.81     1317.69     99.80 o
  -8  13   2     7376.53     7809.91    204.51 o
  -7  13   2      125.30      121.92     73.27 o
  -6  13   2       21.89      -25.03     63.83 o
  -5  13   2     2305.92     2214.18    126.57 o
  -4  13   2     3657.50     3462.93    275.27 o
  -3  13   2    11576.64    11638.05    290.19 o
  -2  13   2        5.29        3.07     43.86 o
  -1  13   2      579.29      719.13     86.87 o
   0  13   2     1869.54     1723.28    117.94 o
   1  13   2    16221.77    16735.29    453.75 o
   2  13   2    12879.26    12876.09    360.98 o
   3  13   2      135.87      139.52     36.05 o
   4  13   2     5126.01     5102.12    159.21 o
   5  13   2        1.13      -40.14     40.14 o
   6  13   2    12737.79    13093.43    317.28 o
   7  13   2     1537.33     1775.85    106.09 o
   8  13   2      850.70      840.38    106.91 o
   9  13   2     3663.03     3582.09    185.98 o
  10  13   2      271.49      319.80     47.44 o
  11  13   2     2351.16     2517.72    109.14 o
  -9  14   2      358.95      179.06     60.95 o
  -8  14   2      518.17      441.03     99.06 o
  -7  14   2     9642.48     9546.51    350.27 o
  -6  14   2      135.94      164.04     71.50 o
  -5  14   2       84.98      198.32     71.62 o
  -4  14   2     1776.09     2028.53    120.33 o
  -3  14   2     3269.41     3231.67    211.32 o
  -2  14   2     9828.04    10022.05    256.84 o
  -1  14   2      427.48      419.38     56.95 o
   0  14   2     4473.73     4545.09    202.51 o
   1  14   2     1936.22     2017.56    125.48 o
   2  14   2     5992.10     5932.42    245.78 o
   3  14   2     7143.05     7050.69    206.66 o
   4  14   2       91.96       57.69     97.39 o
   5  14   2     1707.43     1916.38    110.86 o
   6  14   2       35.19       46.40     50.47 o
   7  14   2     4168.78     4404.84    163.72 o
   8  14   2      641.47      666.81    206.91 o
   9  14   2      148.11      158.28    138.38 o
  10  14   2     2449.78     2656.28    173.06 o
  -8  15   2      183.31      -13.14     84.48 o
  -7  15   2       66.56       59.07     76.15 o
  -6  15   2    10672.57    11223.18    324.91 o
  -5  15   2     3513.10     3511.91    167.69 o
  -4  15   2      411.64      324.58     77.91 o
  -3  15   2     3535.32     3688.49    157.34 o
  -2  15   2      254.01      296.58     65.49 o
  -1  15   2    13789.03    14355.37    330.15 o
   0  15   2      308.12      333.64     48.54 o
   1  15   2     1274.57     1042.11    106.87 o
   2  15   2     1493.28     1687.71    175.77 o
   3  15   2     5314.47     5085.25    175.37 o
   4  15   2     7710.99     7589.36    253.92 o
   5  15   2      173.35      132.60     55.54 o
   6  15   2     1998.95     1719.30    101.31 o
   7  15   2     1593.00     1769.36    106.71 o
   8  15   2     2059.83     2100.66    156.78 o
  -6  16   2      271.60      352.44    164.65 o
  -5  16   2     4228.38     4022.54    184.36 o
  -4  16   2     5450.39     4665.39    190.29 o
  -3  16   2      303.12      188.70     72.08 o
  -2  16   2      306.34      273.11     70.12 o
  -1  16   2      406.60      346.42     63.15 o
   0  16   2    10165.04    10366.21    254.57 o
   1  16   2     1823.03     1450.73    122.99 o
   2  16   2        4.48      104.24     67.13 o
   3  16   2     3386.35     3278.11    234.11 o
   4  16   2      299.23      362.86     68.60 o
   5  16   2     7978.19     8406.86    244.42 o
   6  16   2       84.30       17.26     60.31 o
   7  16   2      535.56      482.77     75.29 o
  -5  17   2      277.56      208.66     85.36 o
  -4  17   2     2119.43     2128.03    253.94 o
  -3  17   2     6898.78     7544.17    243.33 o
  -2  17   2        0.36      -65.11     65.11 o
  -1  17   2       10.33      -56.57     56.57 o
   0  17   2     1193.10      984.86    129.90 o
   1  17   2     5755.93     5708.26    275.27 o
   2  17   2     6682.96     6947.32    268.86 o
   3  17   2       52.99        8.66     70.22 o
   4  17   2      792.79      680.45    124.69 o
   5  17   2        4.30      -54.83     54.83 o
  -1  18   2       30.09       52.44     62.28 o
   0  18   2      142.06       21.03     59.00 o
   1  18   2     1048.15      993.46    122.87 o
   2  18   2     1792.63     1676.17    130.27 o
  -3 -17   3        7.36       35.25     76.14 o
  -2 -17   3     2766.29     2661.26    163.51 o
  -1 -17   3      178.11      161.28     85.18 o
   0 -17   3     3139.19     3143.90    206.84 o
   1 -17   3      110.24       88.43     52.74 o
   2 -17   3      884.23     1043.94    125.88 o
   3 -17   3     3925.60     3876.15    148.50 o
   4 -17   3      279.04      363.95     74.55 o
   5 -17   3     2133.13     1927.23    121.22 o
  -5 -16   3     3186.30     3417.86    136.78 o
  -4 -16   3     2315.78     2618.84    160.65 o
  -3 -16   3     4295.77     4526.10    201.09 o
  -2 -16   3        4.67      -10.79     67.10 o
  -1 -16   3     2665.74     2628.10    156.23 o
   0 -16   3     1373.37     1468.47    130.39 o
   1 -16   3     5320.96     5259.16    156.73 o
   2 -16   3     1636.81     1783.82     98.76 o
   3 -16   3       96.49       68.26     73.52 o
   4 -16   3     7311.57     7312.91    209.95 o
   5 -16   3       46.07       30.47     60.97 o
   6 -16   3     4413.55     4464.49    174.33 o
   7 -16   3       23.37      -66.85     66.85 o
  -6 -15   3      170.26      144.95     60.77 o
  -5 -15   3      190.53      301.31     61.62 o
  -4 -15   3     3770.56     4192.29    190.25 o
  -3 -15   3      791.07      747.98     98.12 o
  -2 -15   3     4752.70     4389.50    261.00 o
  -1 -15   3       10.22      -42.30     42.30 o
   0 -15   3      985.07      850.75     66.15 o
   1 -15   3     3465.50     3651.89    126.71 o
   2 -15   3     1660.35     1748.19     94.87 o
   3 -15   3     2821.09     3048.06    126.47 o
   4 -15   3       24.56      -15.95     53.42 o
   5 -15   3     5653.72     5225.64    176.38 o
   6 -15   3     1171.99     1022.16     95.78 o
   7 -15   3     2711.34     2577.40    137.44 o
   8 -15   3       10.71       40.88     77.70 o
   9 -15   3      267.02      152.56    100.47 o
  -8 -14   3      364.43      380.49     80.90 o
  -7 -14   3      918.64      986.26     93.29 o
  -6 -14   3     5464.12     5621.90    173.65 o
  -5 -14   3     1984.37     1929.33    155.88 o
  -4 -14   3      120.05      307.79     77.25 o
  -3 -14   3     4040.44     3925.11    122.58 o
  -2 -14   3       34.67       53.68     43.62 o
  -1 -14   3    10834.34    10902.47    228.23 o
   0 -14   3      155.96      127.04     45.14 o
   1 -14   3      536.80      474.33     58.15 o
   2 -14   3     8990.91     8896.24    213.78 o
   3 -14   3      882.58     1015.36     97.75 o
   4 -14   3     3390.94     3411.56    230.78 o
   5 -14   3      272.16      230.17     62.01 o
   6 -14   3     2047.07     2120.94    151.56 o
   7 -14   3     4721.05     5242.57    183.87 o
   8 -14   3     1512.87     1893.16    121.77 o
   9 -14   3      568.77      482.00     69.13 o
  10 -14   3        0.44       21.69     67.31 o
  -9 -13   3     1463.09     1538.94    100.62 o
  -8 -13   3      498.60      574.70     87.15 o
  -7 -13   3       87.23       78.44     44.20 o
  -6 -13   3     2559.94     2580.90     91.23 o
  -5 -13   3     1512.46     1469.35     67.55 o
  -4 -13   3     6709.85     7031.67    179.70 o
  -3 -13   3      166.94      159.17     56.26 o
  -2 -13   3     4012.06     3822.45    127.41 o
  -1 -13   3     2030.27     2103.11    114.99 o
   0 -13   3    10273.30     9612.33    209.33 o
   1 -13   3     3236.02     3575.89    117.35 o
   2 -13   3      519.31      643.82     62.10 o
   3 -13   3    12204.92    11118.14    249.42 o
   4 -13   3      525.57      658.63     83.51 o
   5 -13   3     8192.82     7920.41    220.51 o
   6 -13   3        8.03      -49.57     49.57 o
   7 -13   3     1971.11     2286.48     92.62 o
   8 -13   3     9885.67    10060.04    222.03 o
   9 -13   3      384.73      496.46     70.01 o
  10 -13   3     1236.55     1014.36     80.20 o
  11 -13   3      162.66      277.17     94.30 o
  -9 -12   3      736.44      820.58     77.48 o
  -8 -12   3     1815.66     1995.51     96.44 o
  -7 -12   3      417.15      276.72     52.70 o
  -6 -12   3      634.19      623.09     54.78 o
  -5 -12   3     4407.36     4412.89    206.61 o
  -4 -12   3     2864.27     2842.79    157.79 o
  -3 -12   3     7910.80     7887.43    193.55 o
  -2 -12   3      771.36      797.35     79.23 o
  -1 -12   3     2170.83     1940.22     78.89 o
   0 -12   3     4705.43     4981.50    131.70 o
   1 -12   3     2091.67     2012.58     86.32 o
   2 -12   3     7217.64     7481.41    230.35 o
   3 -12   3        0.60      -19.04     41.58 o
   4 -12   3     4989.24     4577.62    154.22 o
   5 -12   3     1789.56     1675.31     94.90 o
   6 -12   3     8684.63     7783.59    170.56 o
   7 -12   3       41.82      -34.71     54.88 o
   8 -12   3       26.88       -0.86     37.58 o
   9 -12   3     7329.68     7356.77    165.01 o
  10 -12   3       54.80      -31.27     53.09 o
  11 -12   3     2001.64     1696.09    107.37 o
  12 -12   3       57.38      165.84     77.70 o
 -10 -11   3       84.75       37.42     57.60 o
  -9 -11   3     1936.81     2120.61    106.99 o
  -8 -11   3      377.61      321.77     58.31 o
  -7 -11   3     8209.76     8042.97    194.55 o
  -6 -11   3     1020.53      960.25     61.30 o
  -5 -11   3      605.46      753.97     53.16 o
  -4 -11   3     8619.50     8678.92    173.63 o
  -3 -11   3       24.53       73.56     40.36 o
  -2 -11   3     3880.61     4152.23    149.32 o
  -1 -11   3       72.12       46.91     32.47 o
   0 -11   3     2918.58     2951.93     95.62 o
   1 -11   3     3257.42     3259.76    163.16 o
   2 -11   3     6306.85     6155.75    156.66 o
   3 -11   3     9083.26     8596.06    199.99 o
   4 -11   3      818.83      909.35     71.13 o
   5 -11   3    10385.32     9930.71    194.11 o
   6 -11   3     3198.17     3315.45    107.15 o
   7 -11   3     5302.30     5564.49    126.07 o
   8 -11   3     1272.34     1385.04     94.67 o
   9 -11   3      169.20      175.66     49.33 o
  10 -11   3     7170.23     7492.90    193.63 o
  11 -11   3     1257.76      939.91     87.64 o
  12 -11   3      829.32      745.81    128.37 o
 -11 -10   3      723.02      890.84     91.65 o
 -10 -10   3     5065.93     5311.58    175.21 o
  -9 -10   3       84.92      109.44     53.59 o
  -8 -10   3       20.77        1.47     44.36 o
  -7 -10   3     2197.12     2359.16     99.37 o
  -6 -10   3     6741.51     6771.90    155.21 o
  -5 -10   3     6657.36     6723.13    148.62 o
  -4 -10   3      731.37      752.26     49.64 o
  -3 -10   3     7970.67     7784.75    257.41 o
  -2 -10   3     1003.57      989.61     73.61 o
  -1 -10   3    17737.37    16934.50    284.65 o
   0 -10   3      808.63      903.65     97.55 o
   1 -10   3      434.77      421.12     44.61 o
   2 -10   3    15743.78    14634.06    282.37 o
   3 -10   3      441.70      369.33     48.86 o
   4 -10   3     7071.15     7033.97    126.10 o
   5 -10   3      590.39      660.13     61.56 o
   6 -10   3     5941.91     6159.89    128.81 o
   7 -10   3     9614.79     9502.76    179.61 o
   8 -10   3      788.34      793.66     64.96 o
   9 -10   3      512.94      357.95     54.65 o
  10 -10   3        5.87       19.52     52.78 o
  11 -10   3     6214.83     6292.74    202.46 o
  12 -10   3     4065.58     4569.31    184.91 o
  13 -10   3      323.97      362.07     87.75 o
 -11  -9   3      706.16      614.82     84.77 o
 -10  -9   3      424.35      430.85     72.23 o
  -9  -9   3     2849.96     2842.82    121.38 o
  -8  -9   3      666.53      651.05     67.04 o
  -7  -9   3       18.48       11.11     41.99 o
  -6  -9   3     6868.69     6616.44    225.00 o
  -5  -9   3     4848.99     4966.96    143.61 o
  -4  -9   3    19867.63    20865.78    337.77 o
  -3  -9   3       32.89       45.13     36.64 o
  -2  -9   3     4174.70     3635.54    111.25 o
  -1  -9   3     4973.94     5219.01    104.11 o
   0  -9   3    16259.10    16520.04    265.83 o
   1  -9   3     9484.83    10391.04    186.45 o
   2  -9   3     1238.86     1034.32     60.93 o
   3  -9   3    15592.99    14998.23    217.77 o
   4  -9   3      130.15      180.64     22.22 o
   5  -9   3    13796.71    12888.56    248.58 o
   6  -9   3       89.06      131.17     36.31 o
   7  -9   3     1968.02     1863.92     75.14 o
   8  -9   3     9510.72     8806.48    177.15 o
   9  -9   3       21.71       -2.26     38.75 o
  10  -9   3     1459.87     1262.56    115.25 o
  11  -9   3      147.19      317.17     91.22 o
  12  -9   3     3726.75     4329.07    154.53 o
  13  -9   3     3857.04     3451.29    157.10 o
 -12  -8   3     1323.99     1246.26    107.12 o
 -11  -8   3       18.91       39.11     61.42 o
 -10  -8   3     1731.35     1811.86    107.65 o
  -9  -8   3        3.44        0.71     50.84 o
  -8  -8   3     5932.51     6034.65    168.68 o
  -7  -8   3      855.61      825.90     78.99 o
  -6  -8   3      446.98      404.12     50.53 o
  -5  -8   3    14018.18    14576.49    269.85 o
  -4  -8   3     1043.28     1050.28     52.80 o
  -3  -8   3    19259.85    18641.38    266.66 o
  -2  -8   3      199.72      228.37     29.29 o
  -1  -8   3      446.71      634.29     33.15 o
   0  -8   3    25362.07    25203.47    403.13 o
   1  -8   3     8244.14     8244.36    192.55 o
   2  -8   3    22256.20    21588.38    298.75 o
   3  -8   3      253.44      152.25     24.93 o
   4  -8   3    11518.92    11119.89    151.55 o
   5  -8   3    11618.69    11154.05    171.03 o
   6  -8   3    11449.70    11119.01    164.42 o
   7  -8   3      435.01      483.98     42.03 o
   8  -8   3      187.67       98.88     35.13 o
   9  -8   3     9471.16     9392.28    175.02 o
  10  -8   3      163.39       67.91     42.71 o
  11  -8   3     1900.31     1835.23     92.51 o
  12  -8   3        0.79       -1.23     55.18 o
  13  -8   3     1100.02     1171.68     94.19 o
  14  -8   3     4250.24     4519.71    164.04 o
 -12  -7   3     1422.38     1231.03    109.38 o
 -11  -7   3     4707.72     4681.51    170.55 o
 -10  -7   3        2.83      -22.36     51.88 o
  -9  -7   3     1008.40     1118.89     83.86 o
  -8  -7   3     1014.54      831.41     70.87 o
  -7  -7   3    10811.82     9868.45    220.85 o
  -6  -7   3     5851.57     5686.92    162.68 o
  -5  -7   3      323.27      386.61     42.01 o
  -4  -7   3    13083.96    12444.25    218.02 o
  -3  -7   3        3.22       26.45     20.87 o
  -2  -7   3    38347.50    37595.47    546.24 o
  -1  -7   3     1595.94     1837.16     66.86 o
   0  -7   3     6503.65     5039.08    114.68 o
   1  -7   3    19722.34    19849.93    306.17 o
   2  -7   3     5842.80     5012.75     84.78 o
   3  -7   3    24682.94    25386.53    314.44 o
   4  -7   3       73.71      166.02     26.13 o
   5  -7   3    31336.69    31047.79    367.29 o
   6  -7   3    19062.78    19033.86    232.90 o
   7  -7   3    11559.22    11436.99    171.68 o
   8  -7   3     2617.44     2458.46     74.93 o
   9  -7   3       32.83       -3.32     45.46 o
  10  -7   3     8790.14     9019.83    173.24 o
  11  -7   3     3228.06     3506.99    116.68 o
  12  -7   3      682.80      964.47     83.01 o
  13  -7   3       98.28       79.37     61.13 o
  14  -7   3      154.28      194.72     70.44 o
 -13  -6   3      148.77      172.89     76.59 o
 -12  -6   3      410.63      363.61     79.46 o
 -11  -6   3      415.08      560.35     89.33 o
 -10  -6   3     5655.93     5694.97    188.17 o
  -9  -6   3      226.12      220.51     57.03 o
  -8  -6   3        5.41       64.00     47.16 o
  -7  -6   3     5991.76     6289.06    165.19 o
  -6  -6   3     5312.35     5474.03    143.75 o
  -5  -6   3    28101.04    29269.03    497.26 o
  -4  -6   3      180.63      184.77     31.29 o
  -3  -6   3     6661.61     6559.95    130.64 o
  -2  -6   3     2175.86     1902.76     56.91 o
  -1  -6   3    32372.39    33857.76    691.97 o
   0  -6   3    17853.77    17546.08    358.87 o
   1  -6   3     1535.44     1850.05     43.21 o
   2  -6   3    57409.62    59682.76    687.39 o
   3  -6   3      756.05      988.44     40.15 o
   4  -6   3     9684.97     9467.75    144.22 o
   5  -6   3      685.97      822.49     38.65 o
   6  -6   3     7145.81     7001.57    103.81 o
   7  -6   3    13062.57    12826.69    163.93 o
   8  -6   3     1264.30     1227.11     51.53 o
   9  -6   3     3982.77     3982.97    104.56 o
  10  -6   3       48.19       95.98     44.73 o
  11  -6   3     4078.77     4542.88    164.38 o
  12  -6   3     3082.98     2931.68    148.00 o
  13  -6   3     1389.23     1298.96     95.30 o
  14  -6   3      345.73      116.20     65.80 o
  15  -6   3      106.57       22.07     66.75 o
 -13  -5   3     1769.58     2105.36    236.16 o
 -12  -5   3       43.80       89.81     66.48 o
 -11  -5   3      708.84      714.57     86.25 o
 -10  -5   3      139.76      141.96     38.74 o
  -9  -5   3     6419.52     6111.62    194.45 o
  -8  -5   3     4162.97     3896.88    103.66 o
  -7  -5   3       11.27       59.32     23.67 o
  -6  -5   3     6990.57     7146.63    146.04 o
  -5  -5   3     4280.08     4135.04     78.57 o
  -4  -5   3    35935.37    36225.52    517.29 o
  -3  -5   3       30.88       11.22     22.29 o
  -2  -5   3     1867.63     1464.07     51.60 o
  -1  -5   3    27349.47    27163.71    421.76 o
   0  -5   3    45531.77    42880.50    654.80 o
   1  -5   3    20103.36    20687.66    272.75 o
   2  -5   3     4110.15     4061.78     85.03 o
   3  -5   3    20853.59    20164.42    239.68 o
   4  -5   3     1887.13     1822.08     49.04 o
   5  -5   3    33379.74    33841.70    347.75 o
   6  -5   3     1016.54      989.42     40.46 o
   7  -5   3     1062.68     1172.98     45.63 o
   8  -5   3    21538.88    20998.69    244.71 o
   9  -5   3      151.09      191.66     34.73 o
  10  -5   3     4215.44     3496.91     94.55 o
  11  -5   3     1549.31     1615.20    114.24 o
  12  -5   3      751.43      834.70     75.67 o
  13  -5   3     3794.77     3856.32    138.66 o
  14  -5   3      535.02      697.89    109.74 o
  15  -5   3      295.02      315.10     74.60 o
 -13  -4   3     1538.10     1723.22    104.06 o
 -12  -4   3     2943.21     3154.76    117.11 o
 -11  -4   3       11.18       -4.71     64.52 o
 -10  -4   3     1441.17     1446.83     76.96 o
  -9  -4   3       86.83       82.29     39.81 o
  -8  -4   3     4101.79     3922.41    109.57 o
  -7  -4   3     2560.29     2525.08     58.17 o
  -6  -4   3      178.73      140.59     19.22 o
  -5  -4   3    24340.68    25066.24    335.73 o
  -4  -4   3     4414.04     4144.17     80.99 o
  -3  -4   3    19354.97    18985.86    241.29 o
  -2  -4   3      855.33      807.21     50.40 o
  -1  -4   3      883.63      931.21     28.21 o
   0  -4   3    26419.53    29345.43    412.51 o
   1  -4   3      841.47     1074.76     38.44 o
   2  -4   3    19953.05    20025.62    296.32 o
   3  -4   3      690.28      873.56     34.44 o
   4  -4   3    11192.17    10917.10    145.26 o
   5  -4   3    22641.44    21348.36    243.58 o
   6  -4   3    28443.27    28038.67    314.19 o
   7  -4   3     1280.86     1249.02     43.59 o
   8  -4   3      357.15      435.40     33.72 o
   9  -4   3    16788.81    15988.05    212.69 o
  10  -4   3     2751.85     2777.77     76.98 o
  11  -4   3     1658.28     1775.95     75.85 o
  12  -4   3      279.89      156.67     44.40 o
  13  -4   3      142.62      212.81     58.72 o
  14  -4   3     6201.68     6262.69    230.88 o
  15  -4   3       33.33      -29.22     68.80 o
 -13  -3   3      442.93      265.58     65.75 o
 -12  -3   3     2147.48     2233.47     94.89 o
 -11  -3   3     5323.34     5279.86    127.56 o
 -10  -3   3      688.03      757.33     54.18 o
  -9  -3   3       59.38       66.59     35.51 o
  -8  -3   3     1163.48     1154.09     55.91 o
  -7  -3   3    11494.09    11107.09    183.82 o
  -6  -3   3     9422.18     9099.41    153.55 o
  -5  -3   3      241.30      241.31     26.11 o
  -4  -3   3     6970.78     6744.88    114.48 o
  -3  -3   3      973.05      713.82     31.50 o
  -2  -3   3    30995.30    30652.38    367.48 o
  -1  -3   3     1639.97     1475.99     37.27 o
   0  -3   3      736.41      683.22     33.47 o
   1  -3   3     2635.42     2644.70     67.17 o
   2  -3   3    15585.31    13966.11    258.84 o
   3  -3   3    51056.42    53722.43    623.68 o
   4  -3   3      867.29      839.82     34.84 o
   5  -3   3    21329.03    20173.21    261.46 o
   6  -3   3    12596.69    13087.44    164.51 o
   7  -3   3     2416.55     2693.79     59.45 o
   8  -3   3     2761.04     2534.81     61.48 o
   9  -3   3       48.51       69.07     28.18 o
  10  -3   3     8212.27     8997.45    144.08 o
  11  -3   3     5268.94     5632.10    113.03 o
  12  -3   3     1134.63     1290.72     62.84 o
  13  -3   3      283.24      170.85     51.63 o
  14  -3   3       36.25       64.90     53.42 o
  15  -3   3     3023.61     3436.43    155.75 o
 -13  -2   3      226.11      245.78     54.73 o
 -12  -2   3     1055.22      996.34     69.83 o
 -11  -2   3       19.40       66.80     43.38 o
 -10  -2   3    10002.93    10185.75    203.90 o
  -9  -2   3      928.31      871.18     56.12 o
  -8  -2   3       16.97      -29.46     29.46 o
  -7  -2   3    11708.49    11288.91    173.35 o
  -6  -2   3     3744.42     3740.60     81.58 o
  -5  -2   3    36003.85    35867.19    474.12 o
  -4  -2   3        6.70       38.75     19.17 o
  -3  -2   3     1886.28     1842.54     48.70 o
  -2  -2   3    23768.09    22071.10    291.78 o
  -1  -2   3    36005.16    37517.89    526.12 o
   0  -2   3    59789.09    60881.20    833.08 o
   1  -2   3     1919.79     2143.97     63.69 o
   2  -2   3    52354.75    54751.88    677.49 o
   3  -2   3     2304.16     2009.15     56.87 o
   4  -2   3      805.45     1065.23     39.97 o
   5  -2   3     2212.95     1821.03     46.73 o
   6  -2   3     4473.42     4844.87     96.76 o
   7  -2   3    23325.19    21861.65    253.93 o
   8  -2   3      501.62      384.81     32.10 o
   9  -2   3     8656.42     8089.47    127.82 o
  10  -2   3     1257.86     1263.28     56.64 o
  11  -2   3     5497.16     5616.02    115.23 o
  12  -2   3     4343.76     4239.90    106.35 o
  13  -2   3      451.61      466.76     53.72 o
  14  -2   3      645.03      432.88     73.71 o
  15  -2   3       17.62      -36.60     51.68 o
 -14  -1   3     1046.42     1162.28     90.10 o
 -13  -1   3     2400.17     2645.30    107.35 o
 -12  -1   3        5.61       46.57     47.77 o
 -11  -1   3      933.51      924.55     81.23 o
 -10  -1   3       89.42       37.85     40.06 o
  -9  -1   3     8619.66     8191.47    176.64 o
  -8  -1   3     2013.61     2106.79     65.25 o
  -7  -1   3       87.01       75.38     27.76 o
  -6  -1   3    11186.21    11467.53    160.87 o
  -5  -1   3       28.96       19.83     21.90 o
  -4  -1   3    48759.51    48836.61    576.36 o
  -3  -1   3     2379.37     2012.64     54.71 o
  -2  -1   3     5100.91     5204.29     81.12 o
  -1  -1   3    57698.22    61441.11    756.53 o
   0  -1   3    23314.04    21613.05    257.76 o
   1  -1   3    14655.73    17280.80    247.21 o
   2  -1   3     2818.75     3576.17     69.88 o
   3  -1   3    69979.87    74906.46    996.88 o
   4  -1   3    67212.27    67279.66    720.42 o
   5  -1   3    16319.46    14544.10    176.90 o
   6  -1   3     1583.15     2070.32     48.61 o
   7  -1   3      251.24      210.35     25.33 o
   8  -1   3    18620.96    17910.96    232.08 o
   9  -1   3      905.08      888.40     42.98 o
  10  -1   3     3646.10     3454.08     81.33 o
  11  -1   3        0.27       24.93     33.12 o
  12  -1   3     1044.40     1183.99     65.42 o
  13  -1   3     7537.39     7346.92    156.04 o
  14  -1   3        1.03       44.68     47.06 o
  15  -1   3      103.61      -17.69     47.11 o
 -14   0   3      146.20      155.89     64.27 o
 -13   0   3     1503.87     1402.75    104.41 o
 -12   0   3     5369.39     5810.42    153.81 o
 -11   0   3      127.28       75.40     44.88 o
 -10   0   3     1532.28     1543.84     71.62 o
  -9   0   3       40.09       93.86     35.01 o
  -8   0   3     4844.55     5197.70    104.47 o
  -7   0   3    10474.97    10099.16    143.09 o
  -6   0   3     2878.16     3116.50     66.16 o
  -5   0   3    19148.36    20297.66    232.89 o
  -4   0   3      735.19      699.80     34.44 o
  -3   0   3    64725.54    68273.50    840.58 o
  -2   0   3    28923.27    28285.23    364.84 o
  -1   0   3    15843.75    16514.97    237.39 o
   0   0   3    32878.05    41068.41    629.43 o
   1   0   3     2278.12     2674.15     63.80 o
   2   0   3   113904.42   116760.45   1748.21 o
   3   0   3    58623.81    66436.35   1294.17 o
   4   0   3    31642.58    28326.54    365.86 o
   5   0   3     4450.17     5664.30     85.14 o
   6   0   3    32604.29    35856.80    404.17 o
   7   0   3     4257.15     4181.92     78.65 o
   8   0   3     1195.79     1222.95     45.44 o
   9   0   3     9827.12     9563.20    142.27 o
  10   0   3     3098.03     3233.89    109.72 o
  11   0   3     5636.71     5865.77    124.81 o
  12   0   3        9.62       14.17     36.22 o
  13   0   3       16.28       -3.57     39.01 o
  14   0   3     4120.13     4140.16    127.98 o
  15   0   3        7.07      -32.12     44.63 o
 -14   1   3      146.82      224.89     97.58 o
 -13   1   3      170.83      170.02     64.31 o
 -12   1   3     1210.65     1396.58    102.72 o
 -11   1   3     8399.28     8227.62    168.44 o
 -10   1   3      226.33      288.97     44.02 o
  -9   1   3        1.03       20.40     33.01 o
  -8   1   3     3199.70     3239.54     82.45 o
  -7   1   3    10787.19    10559.64    166.72 o
  -6   1   3    11493.78    11108.09    165.29 o
  -5   1   3      374.76      500.42     29.57 o
  -4   1   3     5441.49     5952.69    107.41 o
  -3   1   3     3328.45     3534.12     66.87 o
  -2   1   3    70078.52    72275.50    980.53 o
  -1   1   3    31637.96    31793.46    445.20 o
   0   1   3        1.07       34.73     15.52 o
   1   1   3    48521.23    47569.99    989.41 o
   2   1   3       83.01      368.09     17.61 o
   3   1   3    74624.58    85852.91   1156.32 o
   4   1   3      511.24      402.89     30.51 o
   5   1   3     6198.24     6900.97    108.55 o
   6   1   3    44813.16    42066.79    499.34 o
   7   1   3      177.16      294.67     24.88 o
   8   1   3     9382.85     8717.78    140.54 o
   9   1   3      856.32      837.05     40.81 o
  10   1   3     4888.37     5106.08    106.29 o
  11   1   3     7468.04     7544.49    141.06 o
  12   1   3      570.26      729.36     52.02 o
  13   1   3     1136.59      932.31     59.53 o
  14   1   3       52.95       55.31     41.37 o
  15   1   3     2278.41     2607.17     91.14 o
 -14   2   3     2227.64     2573.34    233.36 o
 -13   2   3       42.15       93.09     65.92 o
 -12   2   3      591.14      609.31     69.15 o
 -11   2   3        2.31      -40.25     40.25 o
 -10   2   3    11078.72    11450.99    232.38 o
  -9   2   3     2411.66     2637.13     80.42 o
  -8   2   3        7.61       49.70     29.08 o
  -7   2   3     2547.05     2535.27     62.18 o
  -6   2   3     2410.53     2966.80     73.63 o
  -5   2   3    44856.67    44676.95    539.13 o
  -4   2   3    16085.60    16399.05    203.17 o
  -3   2   3    11096.66    11863.57    161.74 o
  -2   2   3    19418.21    18455.94    228.45 o
  -1   2   3     4073.34     4052.36     97.56 o
   0   2   3     1581.94     1987.59     49.42 o
   1   2   3    12950.66    16647.07    211.32 o
   2   2   3    15527.37    19214.91    356.18 o
   3   2   3     5608.13     4242.03    106.13 o
   4   2   3     9370.65     9167.22    144.93 o
   5   2   3     3885.87     4064.72     73.06 o
   6   2   3       96.49       59.98     19.22 o
   7   2   3    19902.60    19937.38    235.37 o
   8   2   3      119.88      297.77     39.93 o
   9   2   3     4555.49     4096.56     84.50 o
  10   2   3      784.08      903.76     44.29 o
  11   2   3      870.76      827.78     55.77 o
  12   2   3     6465.48     5926.89    142.61 o
  13   2   3       10.43      -43.93     43.93 o
  14   2   3      962.89      810.82     67.78 o
  15   2   3      200.79      145.93     59.11 o
 -13   3   3     3259.46     3474.16    141.20 o
 -12   3   3      260.62      353.33     68.40 o
 -11   3   3        7.02      -24.18     47.61 o
 -10   3   3       17.58      -17.82     32.22 o
  -9   3   3     6005.33     6099.09    145.31 o
  -8   3   3     4431.83     4241.50     85.64 o
  -7   3   3      901.02      850.71     47.66 o
  -6   3   3     5707.31     5356.68     99.66 o
  -5   3   3      160.71      179.96     24.49 o
  -4   3   3    45881.70    47438.63    495.40 o
  -3   3   3      843.61      493.11     26.19 o
  -2   3   3       18.47       64.75     17.61 o
  -1   3   3    12690.29    14828.12    239.42 o
   0   3   3     5430.82     5591.91     88.86 o
   1   3   3    28300.52    28297.99    637.22 o
   2   3   3     1305.11     2785.87     79.08 o
   3   3   3    26180.64    25410.96    359.79 o
   4   3   3    16509.98    16302.64    271.45 o
   5   3   3    23375.53    22726.09    296.42 o
   6   3   3     4098.19     4264.03     83.11 o
   7   3   3      660.82      636.74     47.25 o
   8   3   3    11540.43    11064.01    171.10 o
   9   3   3     1909.71     1842.15     52.08 o
  10   3   3     7500.99     7785.96    145.78 o
  11   3   3      417.45      556.76     69.35 o
  12   3   3      298.43      291.42     47.64 o
  13   3   3     4176.99     4149.98    112.78 o
  14   3   3      131.95        5.05     39.81 o
  15   3   3      254.71      289.22     72.41 o
 -13   4   3      834.81      552.59     82.45 o
 -12   4   3     5491.23     5460.72    166.98 o
 -11   4   3      214.25      204.00     57.84 o
 -10   4   3      525.99      483.68     64.16 o
  -9   4   3      213.17      224.65     40.57 o
  -8   4   3     3918.85     4154.69    102.49 o
  -7   4   3    14809.73    14600.56    207.38 o
  -6   4   3     4647.94     5226.92     92.51 o
  -5   4   3     3970.14     4710.05     87.40 o
  -4   4   3     1122.25     1294.16     42.10 o
  -3   4   3    36961.49    38506.39    460.11 o
  -2   4   3    29985.80    26039.40    341.49 o
  -1   4   3      461.80      495.41     23.57 o
   0   4   3     5873.84     6980.76    182.56 o
   1   4   3      653.44      364.93     35.75 o
   2   4   3    16091.72    17279.83    401.38 o
   3   4   3     7126.04     6865.91    139.61 o
   4   4   3     6517.10     4775.71    109.97 o
   5   4   3    10639.53    11877.78    220.13 o
   6   4   3    14864.28    15370.89    212.23 o
   7   4   3     3863.04     3816.85    117.24 o
   8   4   3      272.99      300.19     32.82 o
   9   4   3     8319.86     7901.14    161.33 o
  10   4   3     1664.28     1665.45     75.57 o
  11   4   3     4917.38     4544.39    129.88 o
  12   4   3       80.35       47.88     46.99 o
  13   4   3        3.58      -29.20     46.67 o
  14   4   3     4592.85     4867.56    159.07 o
  15   4   3      554.44      531.97     79.82 o
 -13   5   3      626.94      454.96     79.94 o
 -12   5   3      107.32        4.47     56.12 o
 -11   5   3     7839.40     8375.43    205.75 o
 -10   5   3      430.49      331.93     60.52 o
  -9   5   3        6.24       30.05     35.35 o
  -8   5   3     4292.52     4632.70    110.31 o
  -7   5   3     2155.25     2285.82     78.10 o
  -6   5   3    12631.94    12013.16    183.19 o
  -5   5   3      519.02      571.63     32.96 o
  -4   5   3     6805.82     6883.04    115.18 o
  -3   5   3    18233.61    16772.41    219.62 o
  -2   5   3    23427.49    21834.83    314.10 o
  -1   5   3    23520.09    24908.54    344.90 o
   0   5   3       21.18      -26.06     26.06 o
   1   5   3    31114.97    32448.83    715.81 o
   2   5   3    45773.10    30253.03    986.43 o
   3   5   3    21665.86    23934.07    567.74 o
   4   5   3     9596.44     8760.10    139.51 o
   5   5   3     4004.41     4663.45     93.09 o
   6   5   3    37909.32    36607.08    528.97 o
   7   5   3      134.11      163.73     20.10 o
   8   5   3     5886.91     5695.48    110.98 o
   9   5   3       95.06      162.03     36.76 o
  10   5   3     3743.74     3714.96    108.20 o
  11   5   3     6776.33     6238.56    153.17 o
  12   5   3      441.94      383.77     57.34 o
  13   5   3     1507.31     1398.62     87.44 o
  14   5   3        4.32       65.67     55.76 o
  15   5   3     1817.86     2026.72    141.06 o
 -13   6   3       17.98      112.43     67.99 o
 -12   6   3      211.81      291.30     80.82 o
 -11   6   3        6.96       16.71     54.64 o
 -10   6   3    10120.18     9896.10    220.36 o
  -9   6   3     2268.53     2334.06     86.36 o
  -8   6   3      447.48      362.30     45.67 o
  -7   6   3     1789.29     1741.94     67.04 o
  -6   6   3     1424.83     1444.26     54.62 o
  -5   6   3    30890.05    32416.55    381.81 o
  -4   6   3     3782.51     3667.86     78.16 o
  -3   6   3     1229.37     1187.68     43.53 o
  -2   6   3     6285.26     7534.81    127.80 o
  -1   6   3     9492.87    10039.61    175.82 o
   0   6   3    43160.75    47964.39   1057.38 o
   1   6   3      654.96      883.52     52.03 o
   2   6   3    28231.71    28810.29    960.40 o
   3   6   3    16518.25    17540.75    441.59 o
   4   6   3    16282.46    15174.76    307.07 o
   5   6   3     3092.17     3765.78     77.66 o
   6   6   3       30.27      104.40     30.10 o
   7   6   3    16775.54    16758.68    266.97 o
   8   6   3     1042.06     1329.60     56.09 o
   9   6   3     7580.78     7744.23    156.16 o
  10   6   3      955.35      804.92     57.12 o
  11   6   3     2032.44     1891.92     83.13 o
  12   6   3     4374.50     4501.67    133.13 o
  13   6   3       43.14      -32.12     48.00 o
  14   6   3      359.07      366.33     66.70 o
 -13   7   3     3998.82     4160.76    227.28 o
 -12   7   3       22.31      103.49     63.22 o
 -11   7   3       72.78       76.33     58.71 o
 -10   7   3      599.77      706.56     66.51 o
  -9   7   3     3846.68     3957.60    109.84 o
  -8   7   3     5771.05     6095.50    130.82 o
  -7   7   3      821.66      930.46     58.67 o
  -6   7   3     3947.12     4135.60     94.94 o
  -5   7   3     3981.08     3602.23     83.74 o
  -4   7   3    37917.53    36615.83    448.33 o
  -3   7   3    10039.79    10652.22    157.57 o
  -2   7   3      318.33      410.71     46.70 o
  -1   7   3    18303.02    18715.07    337.92 o
   0   7   3     2501.34     2746.97    109.34 o
   1   7   3    71982.44    77719.45   1358.33 o
   2   7   3     5874.78     5797.64    276.42 o
   3   7   3     3201.53     2623.01    124.49 o
   4   7   3    22978.42    24451.56    607.92 o
   5   7   3     5397.76     5770.59    103.39 o
   6   7   3    16666.49    17955.36    303.82 o
   7   7   3        7.60       17.86     21.01 o
   8   7   3    11213.87    11419.92    187.79 o
   9   7   3     5528.71     5085.69    116.43 o
  10   7   3     4193.85     4385.03    115.79 o
  11   7   3       34.64       70.99     42.29 o
  12   7   3        2.13        1.78     43.62 o
  13   7   3     2847.89     2575.63    108.21 o
  14   7   3       10.97       51.96     54.36 o
 -12   8   3     4939.28     5003.54    187.15 o
 -11   8   3      449.46      369.20     80.45 o
 -10   8   3       89.24       38.63     51.25 o
  -9   8   3       55.77      101.60     47.96 o
  -8   8   3     2505.22     2526.53    100.40 o
  -7   8   3    12389.83    11459.20    222.37 o
  -6   8   3      700.15      591.28     52.51 o
  -5   8   3     3279.87     2996.34     89.26 o
  -4   8   3     2685.85     3179.76    100.41 o
  -3   8   3    22983.21    21580.85    319.42 o
  -2   8   3    13828.64    13063.44    278.90 o
  -1   8   3      159.58      207.51     24.48 o
   0   8   3     8248.93     8349.04    238.24 o
   1   8   3     1828.50     2100.97     96.67 o
   2   8   3     7130.05     6975.16    327.16 o
   3   8   3     2747.37     2668.66    133.92 o
   4   8   3      276.07      132.29     54.03 o
   5   8   3    16834.97    16161.65    410.74 o
   6   8   3     1793.63     1711.65     54.12 o
   7   8   3     5020.74     5138.08    142.30 o
   8   8   3       39.86       16.48     25.33 o
   9   8   3     4356.98     4148.09     90.46 o
  10   8   3     9963.97     9972.11    190.88 o
  11   8   3      931.89      780.32     58.48 o
  12   8   3      905.49     1044.52     70.72 o
  13   8   3      471.77      393.59     60.99 o
  14   8   3     2162.26     2349.64    110.32 o
 -12   9   3       28.12       11.47     72.34 o
 -11   9   3     6882.58     7451.81    222.31 o
 -10   9   3     1827.52     2031.68    105.96 o
  -9   9   3      142.06       69.77     53.55 o
  -8   9   3      293.78      193.43     51.73 o
  -7   9   3     6316.83     6175.58    150.64 o
  -6   9   3    28118.92    28298.21    484.43 o
  -5   9   3     2307.90     2052.29     71.63 o
  -4   9   3     2665.30     2925.29     79.31 o
  -3   9   3     9917.74     9766.20    361.99 o
  -2   9   3     7689.13     7696.67    239.11 o
  -1   9   3    18156.47    17059.82    316.57 o
   0   9   3       36.21        7.48     37.47 o
   1   9   3    14047.13    13768.93    350.27 o
   2   9   3    13702.80    13427.40    260.96 o
   3   9   3    19399.60    19299.22    727.46 o
   4   9   3     4341.14     4783.96    252.54 o
   5   9   3       23.24       63.85     61.34 o
   6   9   3    13219.61    12947.91    208.94 o
   7   9   3      158.99      289.46     35.31 o
   8   9   3     8810.40     9396.81    227.61 o
   9   9   3      983.16     1066.92     44.04 o
  10   9   3     1118.89     1120.22     56.61 o
  11   9   3     4513.81     4078.83    113.74 o
  12   9   3      320.66      217.51     48.33 o
  13   9   3     1744.82     1608.44     87.50 o
 -11  10   3       60.33       39.27     70.26 o
 -10  10   3     6223.92     5803.23    231.35 o
  -9  10   3     3241.69     3484.11    126.81 o
  -8  10   3      382.11      320.11     62.64 o
  -7  10   3      397.80      488.51     54.15 o
  -6  10   3       86.99      161.65     38.46 o
  -5  10   3    10144.16    10032.78    244.02 o
  -4  10   3     1199.46     1112.37     84.23 o
  -3  10   3      571.05      923.24     70.55 o
  -2  10   3     8851.80     8723.58    212.41 o
  -1  10   3      334.10      274.84     29.57 o
   0  10   3    12065.82    13283.76    297.88 o
   1  10   3      298.70      394.41     99.41 o
   2  10   3     3636.76     4144.16    138.31 o
   3  10   3     6634.13     6743.54    351.21 o
   4  10   3     7868.59     7179.48    264.61 o
   5  10   3     5145.00     5234.83    221.84 o
   6  10   3      425.38      402.01     77.78 o
   7  10   3     7482.16     7630.50    165.13 o
   8  10   3     1145.16     1049.31     81.30 o
   9  10   3     5902.86     5777.75    172.14 o
  10  10   3      243.28      298.92     59.06 o
  11  10   3      185.79      220.12     41.29 o
  12  10   3     2929.27     2865.60     99.12 o
  13  10   3       23.08       48.71     47.73 o
 -11  11   3        1.63      -62.73     62.73 o
 -10  11   3      593.47      785.47     79.95 o
  -9  11   3     1696.44     1797.93    132.08 o
  -8  11   3     6006.09     5630.95    146.51 o
  -7  11   3      210.68      267.13     42.85 o
  -6  11   3      878.87      766.29     66.11 o
  -5  11   3     2995.56     3151.48    141.46 o
  -4  11   3    19372.49    17290.73    389.18 o
  -3  11   3     7678.31     7880.92    261.68 o
  -2  11   3        0.66      -37.13     37.13 o
  -1  11   3     5871.87     6251.84    159.47 o
   0  11   3        1.10        1.90     54.53 o
   1  11   3    20748.96    20903.98    413.76 o
   2  11   3     6574.38     6756.07    158.09 o
   3  11   3     1911.85     1794.61    188.78 o
   4  11   3     7409.74     7319.67    275.47 o
   5  11   3      747.73      833.91    108.54 o
   6  11   3     4241.56     4325.63    135.78 o
   7  11   3      207.58      215.33     59.53 o
   8  11   3      865.39      748.33     69.61 o
   9  11   3     1978.60     1907.20     93.25 o
  10  11   3     1810.88     1796.32     77.58 o
  11  11   3      982.80     1187.71     75.40 o
  12  11   3       66.71      115.56     54.72 o
 -10  12   3       10.98      -47.79     53.32 o
  -9  12   3      479.71      418.85     60.00 o
  -8  12   3      420.86      441.81     72.02 o
  -7  12   3    12890.06    12600.26    324.80 o
  -6  12   3       26.93       53.41     63.20 o
  -5  12   3      353.77      410.81     73.52 o
  -4  12   3     3840.62     4080.38    157.44 o
  -3  12   3    10941.10    12222.25    295.96 o
  -2  12   3    11164.68    10721.24    294.17 o
  -1  12   3        8.10       15.69     36.11 o
   0  12   3    12774.56    13678.50    614.46 o
   1  12   3     3084.55     3382.97    267.86 o
   2  12   3    10494.08    11253.61    243.95 o
   3  12   3     2856.23     3009.38    148.55 o
   4  12   3     1059.85     1196.78    172.64 o
   5  12   3    13611.08    13890.12    443.22 o
   6  12   3      110.56      120.14     29.79 o
   7  12   3     3238.84     3413.20    141.63 o
   8  12   3      203.56      278.08    119.43 o
   9  12   3     2698.63     2586.08    149.49 o
  10  12   3     5309.34     5814.67    177.58 o
  11  12   3      407.27      494.86     57.98 o
  12  12   3     1077.96     1003.28     79.07 o
  -9  13   3       43.27      -15.02     72.19 o
  -8  13   3     1022.51      949.57     81.60 o
  -7  13   3      400.67      417.49     86.44 o
  -6  13   3    10427.14    10487.40    300.29 o
  -5  13   3      252.17      238.04     68.31 o
  -4  13   3      107.48      -11.48     54.72 o
  -3  13   3     2265.80     2043.58    109.53 o
  -2  13   3     2538.49     2612.01    114.74 o
  -1  13   3    14365.84    14440.51    317.37 o
   0  13   3       19.43       26.23     72.32 o
   1  13   3     1334.72     1588.50    109.15 o
   2  13   3     5432.48     5473.79    194.14 o
   3  13   3     4703.39     5040.22    207.57 o
   4  13   3     4632.69     4050.46    496.34 o
   5  13   3      120.93      159.56    115.81 o
   6  13   3     6957.23     6864.58    192.15 o
   7  13   3      647.56      623.38     66.39 o
   8  13   3     3401.70     3589.14    166.49 o
   9  13   3      279.73      289.66    223.54 o
  10  13   3      236.80      345.93     88.58 o
  11  13   3     2656.71     2708.91    106.20 o
  -8  14   3      215.41      287.27     93.40 o
  -7  14   3     1095.33      971.75    114.57 o
  -6  14   3       34.60       32.03     67.89 o
  -5  14   3    10030.31     9325.84    275.52 o
  -4  14   3     1679.77     1680.96    113.24 o
  -3  14   3      155.34       75.32     57.46 o
  -2  14   3     6338.10     6198.91    321.72 o
  -1  14   3       23.03       37.91     42.93 o
   0  14   3     6034.89     6009.47    311.02 o
   1  14   3       53.20      108.37     80.39 o
   2  14   3      631.60      780.53     82.41 o
   3  14   3     3841.92     3902.17    140.48 o
   4  14   3     2606.56     2559.36     83.53 o
   5  14   3     7440.44     7633.95    319.28 o
   6  14   3      186.16      160.49     98.60 o
   7  14   3     3300.75     3532.70    138.27 o
   8  14   3     2409.28     2215.08    133.55 o
   9  14   3     1083.90     1219.79    111.54 o
  10  14   3      680.26      746.57    106.10 o
  -7  15   3       11.16      -39.53     74.04 o
  -6  15   3       64.00       49.00     79.12 o
  -5  15   3     1022.65     1298.41    181.17 o
  -4  15   3    13379.00    14055.12    359.12 o
  -3  15   3     7340.88     7204.11    225.83 o
  -2  15   3        6.35       84.02     55.25 o
  -1  15   3     6243.61     5851.10    177.82 o
   0  15   3      668.66      674.58     91.83 o
   1  15   3    11368.37    11957.54    366.88 o
   2  15   3     1529.44     1482.40    151.23 o
   3  15   3      156.40      103.34     65.98 o
   4  15   3     5315.90     5100.49    200.67 o
   5  15   3      176.57      132.84     98.72 o
   6  15   3     2864.11     3092.38    224.23 o
   7  15   3        3.61        5.59     51.00 o
   8  15   3     1180.11     1149.01    101.23 o
   9  15   3     1926.39     1839.47    346.76 o
  -6  16   3      495.26      435.98     97.22 o
  -5  16   3      220.35      239.79     85.43 o
  -4  16   3     2686.53     2576.14    143.67 o
  -3  16   3     2951.32     3306.17    154.96 o
  -2  16   3     8002.15     7656.33    252.50 o
  -1  16   3       28.99       31.57     65.79 o
   0  16   3     2908.81     3167.43    124.34 o
   1  16   3     2169.85     2178.99    172.81 o
   2  16   3     5225.12     5770.44    552.52 o
   3  16   3     2114.02     1609.70    102.53 o
   4  16   3       22.98       23.52     58.29 o
   5  16   3     5619.91     5821.10    447.52 o
   6  16   3        8.67      -91.66     91.66 o
   7  16   3     4101.65     4652.12    341.52 o
  -4  17   3        1.35        3.85     68.12 o
  -3  17   3     1360.80     1233.28    110.97 o
  -2  17   3      289.73      289.81     82.44 o
  -1  17   3     4438.46     4341.66    220.22 o
   0  17   3       26.01       -6.90     50.38 o
   1  17   3      487.96      439.77     91.84 o
   2  17   3     2117.85     2059.13    186.81 o
   3  17   3     1028.35     1175.15    103.04 o
   4  17   3     2100.45     2124.04    234.30 o
   5  17   3       25.05        8.53     56.23 o
  -1  18   3       20.26       13.62     74.19 o
   0  18   3     7577.24     8303.38    235.65 o
   1  18   3      822.28      849.99    123.39 o
   2  18   3      338.98      262.79     77.12 o
  -2 -17   4      995.91     1112.39    123.82 o
  -1 -17   4        3.54       55.16     80.56 o
   0 -17   4     5062.12     5177.80    190.85 o
   1 -17   4     1277.56     1352.25    109.22 o
   2 -17   4     2301.73     2391.33    142.49 o
   3 -17   4      145.58       76.06     73.89 o
   4 -17   4      820.76      989.76    116.80 o
  -4 -16   4      249.17      265.73     69.19 o
  -3 -16   4     4349.77     4611.52    163.24 o
  -2 -16   4       86.89        3.83     83.13 o
  -1 -16   4     3712.74     4175.01    147.15 o
   0 -16   4       52.22       34.75     80.33 o
   1 -16   4     2090.81     2019.70    125.63 o
   2 -16   4     5272.63     5010.94    198.70 o
   3 -16   4     1458.92     1276.45    117.35 o
   4 -16   4      273.55      193.71     83.35 o
   5 -16   4       67.38      -66.12     74.62 o
   6 -16   4     6556.51     6891.01    333.58 o
   7 -16   4     1064.30     1009.04    129.43 o
  -6 -15   4      366.78      362.74    109.80 o
  -5 -15   4     3396.43     3610.91    144.16 o
  -4 -15   4      493.77      662.62    104.14 o
  -3 -15   4      886.61      836.65     60.51 o
  -2 -15   4     5768.44     5691.57    170.82 o
  -1 -15   4       78.28       -5.95     49.94 o
   0 -15   4     3599.92     3366.42    150.28 o
   1 -15   4      311.49      402.36     79.20 o
   2 -15   4     2782.60     2331.14    135.45 o
   3 -15   4    11028.43    10866.96    418.75 o
   4 -15   4       13.46       -7.99     70.37 o
   5 -15   4     1335.88     1164.79    120.46 o
   6 -15   4        4.30       14.04     76.64 o
   7 -15   4     1813.33     2026.78    179.90 o
   8 -15   4     2086.52     1867.53    158.21 o
  -7 -14   4       89.70      125.30     52.60 o
  -6 -14   4     1035.36     1000.69     71.34 o
  -5 -14   4     3391.84     3548.71    112.41 o
  -4 -14   4     5501.27     5722.70    149.66 o
  -3 -14   4     1827.94     1832.64     81.42 o
  -2 -14   4       73.28       28.66     49.73 o
  -1 -14   4    12922.29    12320.00    382.91 o
   0 -14   4     3331.09     3691.30    155.16 o
   1 -14   4     4950.49     5266.35    367.58 o
   2 -14   4      570.28      595.36     85.40 o
   3 -14   4     1557.96     1505.53     93.64 o
   4 -14   4     9397.25     8590.62    223.79 o
   5 -14   4       17.75       27.29     53.89 o
   6 -14   4     2424.44     2323.72    215.58 o
   7 -14   4       90.41       76.03     80.19 o
   8 -14   4     1163.55     1208.37     81.51 o
   9 -14   4     4160.35     4260.69    159.74 o
  10 -14   4       24.67      -47.55     63.35 o
  -8 -13   4       91.80       92.82     56.44 o
  -7 -13   4     3842.32     4027.33    137.80 o
  -6 -13   4      107.82      118.85     47.76 o
  -5 -13   4      290.97      310.23     50.00 o
  -4 -13   4     6168.60     5921.41    147.48 o
  -3 -13   4     1529.34     1652.29     75.80 o
  -2 -13   4     7138.43     7402.98    195.00 o
  -1 -13   4        4.69      -22.86     46.27 o
   0 -13   4     6281.86     6314.35    233.72 o
   1 -13   4     4106.19     4130.44    186.09 o
   2 -13   4     7574.75     6645.65    214.10 o
   3 -13   4     1277.24     1388.04     87.99 o
   4 -13   4       21.46      -40.74     59.68 o
   5 -13   4    14599.58    14787.86    344.91 o
   6 -13   4      678.98      633.83     80.20 o
   7 -13   4     3289.23     3370.35    126.03 o
   8 -13   4      291.10      270.71     79.81 o
   9 -13   4      388.22      538.17     81.87 o
  10 -13   4     6637.72     7030.55    181.27 o
  11 -13   4       23.30      -39.90     56.55 o
  -9 -12   4       59.63       18.03     56.85 o
  -8 -12   4      503.35      551.68     71.16 o
  -7 -12   4      400.27      501.84     73.33 o
  -6 -12   4     3589.82     3620.74    120.83 o
  -5 -12   4     1050.25     1117.88     89.05 o
  -4 -12   4     1356.35     1198.96     74.96 o
  -3 -12   4     5611.43     5431.17    134.60 o
  -2 -12   4      739.20      829.41     74.76 o
  -1 -12   4      660.23      646.85     64.40 o
   0 -12   4      688.54      486.46     67.92 o
   1 -12   4       99.96      168.54     54.35 o
   2 -12   4     7203.33     7065.49    178.83 o
   3 -12   4       93.67       66.85     52.65 o
   4 -12   4     2362.26     2290.91    104.99 o
   5 -12   4      744.15      818.80     76.50 o
   6 -12   4     7319.72     6999.34    174.76 o
   7 -12   4     5514.89     5011.97    177.90 o
   8 -12   4      674.17      502.72     57.23 o
   9 -12   4       84.21      -41.55     79.41 o
  10 -12   4        3.10       14.09     56.26 o
  11 -12   4     5207.88     5725.50    214.19 o
  12 -12   4      934.54      716.02     95.15 o
 -10 -11   4     1080.82     1048.13     93.37 o
  -9 -11   4     2052.45     2267.39    117.58 o
  -8 -11   4      124.62      124.04     56.74 o
  -7 -11   4     1735.30     1833.55    109.69 o
  -6 -11   4      732.91      747.27     62.83 o
  -5 -11   4     8362.32     8081.67    177.50 o
  -4 -11   4      758.83      769.63     56.96 o
  -3 -11   4     1097.76     1030.06     60.07 o
  -2 -11   4    10781.56    10575.05    240.14 o
  -1 -11   4      607.43      646.39     63.11 o
   0 -11   4     2820.99     2844.18    124.45 o
   1 -11   4       10.91      -26.73     44.45 o
   2 -11   4     3297.89     3048.91    109.82 o
   3 -11   4    12995.32    12394.40    262.58 o
   4 -11   4       59.29       80.89     46.33 o
   5 -11   4     1591.69     1602.20    111.59 o
   6 -11   4      960.96      994.35     65.41 o
   7 -11   4     1914.31     1583.81     75.83 o
   8 -11   4     3781.84     3683.03    120.19 o
   9 -11   4      168.22      273.96     60.87 o
  10 -11   4      910.69      668.27    107.19 o
  11 -11   4        2.77       14.36     56.43 o
  12 -11   4     2725.28     2940.00    148.92 o
 -10 -10   4     2359.60     2747.36    134.18 o
  -9 -10   4      190.17      192.35     61.77 o
  -8 -10   4     5000.56     5284.58    164.74 o
  -7 -10   4       28.81      -27.29     43.60 o
  -6 -10   4      829.66      904.58     68.84 o
  -5 -10   4    13374.23    13172.93    247.09 o
  -4 -10   4     2801.57     2748.80     97.76 o
  -3 -10   4     6427.82     6634.24    146.90 o
  -2 -10   4        6.55       -4.75     39.31 o
  -1 -10   4    16519.64    15822.31    356.63 o
   0 -10   4     9795.73     9425.89    243.75 o
   1 -10   4     8209.94     7555.65    211.79 o
   2 -10   4      180.24      253.78     48.68 o
   3 -10   4     1067.68     1024.09     72.16 o
   4 -10   4    18493.07    17783.92    295.80 o
   5 -10   4      359.79      400.21     36.60 o
   6 -10   4     6946.60     6848.40    139.65 o
   7 -10   4        1.79      -47.69     47.69 o
   8 -10   4     3244.63     3466.34    179.79 o
   9 -10   4     6200.63     6316.71    167.92 o
  10 -10   4        4.58      -24.85     56.16 o
  11 -10   4      136.81       53.66     64.77 o
  12 -10   4        7.71      -82.79     82.79 o
  13 -10   4     2470.83     2421.59    139.29 o
 -11  -9   4     1656.57     1797.00    119.12 o
 -10  -9   4       15.71        3.30     57.81 o
  -9  -9   4     1887.47     1836.85    105.73 o
  -8  -9   4      300.33      194.80     56.29 o
  -7  -9   4     6730.14     6676.44    179.42 o
  -6  -9   4      201.17      175.16     47.85 o
  -5  -9   4       77.15       23.86     35.91 o
  -4  -9   4    12711.19    12154.78    349.34 o
  -3  -9   4     2325.32     2237.68    148.45 o
  -2  -9   4    15131.54    14537.67    252.00 o
  -1  -9   4      138.24       63.51     38.12 o
   0  -9   4     4246.37     3976.46    175.67 o
   1  -9   4    11841.52    12027.95    466.96 o
   2  -9   4     4235.94     3709.32    202.65 o
   3  -9   4     4510.86     4946.93     97.83 o
   4  -9   4       26.80       58.60     28.22 o
   5  -9   4    28974.72    27526.03    386.61 o
   6  -9   4     2696.85     2699.40     93.71 o
   7  -9   4     3594.81     3166.20    107.18 o
   8  -9   4      929.99      962.00     73.11 o
   9  -9   4      305.91      243.32     63.51 o
  10  -9   4    10684.90    10922.07    218.37 o
  11  -9   4       33.72      -51.55     51.55 o
  12  -9   4      372.20      381.03     74.98 o
  13  -9   4       31.21      175.34     69.14 o
 -11  -8   4      745.57      678.51    130.20 o
 -10  -8   4     3908.11     3933.94    154.38 o
  -9  -8   4       58.40      -49.86     49.86 o
  -8  -8   4      643.38      569.80     67.92 o
  -7  -8   4     3542.98     3605.58    138.72 o
  -6  -8   4    12389.22    12904.72    269.22 o
  -5  -8   4     5089.17     5226.25    224.54 o
  -4  -8   4     1057.66      981.65     56.79 o
  -3  -8   4    12547.16    12975.60    230.65 o
  -2  -8   4     2351.19     2265.78     86.88 o
  -1  -8   4    18879.11    18910.55    445.54 o
   0  -8   4     5605.84     5706.69    197.79 o
   1  -8   4     3621.52     3663.55    110.05 o
   2  -8   4    39109.57    39059.74    517.24 o
   3  -8   4       63.29      111.95     22.19 o
   4  -8   4     6806.38     6443.73    111.65 o
   5  -8   4     2306.76     2296.18     72.62 o
   6  -8   4    14237.10    13727.03    214.26 o
   7  -8   4    13646.28    13242.23    207.83 o
   8  -8   4     1445.93     1462.34     66.39 o
   9  -8   4     1451.98     1138.97     65.99 o
  10  -8   4      692.93      831.99     63.12 o
  11  -8   4     8700.19     9001.95    198.07 o
  12  -8   4     1052.46      838.59     93.23 o
  13  -8   4     1115.00      949.49     90.57 o
  14  -8   4       84.31      139.77     71.53 o
 -12  -7   4       31.40       61.28     70.51 o
 -11  -7   4      844.13      862.35     99.72 o
 -10  -7   4      454.18      386.63     71.89 o
  -9  -7   4     4579.18     4305.75    152.77 o
  -8  -7   4      640.19      662.98     70.73 o
  -7  -7   4      735.05      861.77     71.45 o
  -6  -7   4     3312.38     3393.43    136.05 o
  -5  -7   4     5952.25     5611.26    146.93 o
  -4  -7   4     8337.70     7644.00    159.21 o
  -3  -7   4      450.27      575.67     44.63 o
  -2  -7   4    23468.16    22379.02    351.23 o
  -1  -7   4    10638.89    10542.38    188.70 o
   0  -7   4    27190.45    26856.31    533.50 o
   1  -7   4      398.98      651.43     31.23 o
   2  -7   4     1637.15     1992.01     51.64 o
   3  -7   4    38705.61    36626.61    481.51 o
   4  -7   4     5115.34     4952.31     95.76 o
   5  -7   4    14536.70    14688.33    242.31 o
   6  -7   4      772.53      913.21     46.08 o
   7  -7   4     3111.21     3277.46     87.98 o
   8  -7   4    22277.52    21192.84    301.59 o
   9  -7   4       17.73      -42.62     42.62 o
  10  -7   4      329.33      292.50     49.22 o
  11  -7   4      756.35     1043.38     98.32 o
  12  -7   4     3973.30     4020.73    139.14 o
  13  -7   4     3714.25     3961.14    144.05 o
  14  -7   4      325.87      560.88     80.36 o
 -12  -6   4     1032.56     1077.74    106.51 o
 -11  -6   4      161.96       67.38     63.98 o
 -10  -6   4     2948.81     2915.24    133.31 o
  -9  -6   4      174.53      163.55     58.01 o
  -8  -6   4     3889.37     3845.58    137.53 o
  -7  -6   4     1615.73     1690.61     88.83 o
  -6  -6   4     1714.68     1480.06     79.31 o
  -5  -6   4    16847.16    15825.66    303.37 o
  -4  -6   4      986.55     1068.84     56.47 o
  -3  -6   4     8153.42     8623.85    165.79 o
  -2  -6   4       70.79       -1.30     25.08 o
  -1  -6   4     1795.83     1648.69     40.76 o
   0  -6   4     9154.94     9558.88    158.50 o
   1  -6   4     2964.64     3372.50     67.16 o
   2  -6   4     3257.44     3586.64     83.01 o
   3  -6   4      776.61      963.86     41.93 o
   4  -6   4    13123.15    12313.63    178.82 o
   5  -6   4     2257.28     2450.87     63.15 o
   6  -6   4    22623.07    22566.37    265.20 o
   7  -6   4        4.76       40.29     26.05 o
   8  -6   4      476.60      479.54     39.54 o
   9  -6   4    13062.90    12748.36    208.56 o
  10  -6   4      356.17      304.61     54.24 o
  11  -6   4     1758.98     1788.97     87.05 o
  12  -6   4      379.95      556.89     80.43 o
  13  -6   4     1585.92     1769.61    131.75 o
  14  -6   4     3272.65     2974.11    130.81 o
  15  -6   4       23.64      -78.68     78.68 o
 -12  -5   4     2508.94     2948.09    151.22 o
 -11  -5   4     2823.35     2750.00    101.93 o
 -10  -5   4      103.12      105.47     44.62 o
  -9  -5   4     1139.35     1163.55     67.06 o
  -8  -5   4       33.48       13.60     39.22 o
  -7  -5   4    21064.80    20843.32    341.30 o
  -6  -5   4     1299.57     1182.62     53.27 o
  -5  -5   4      192.57      257.20     28.73 o
  -4  -5   4    16246.77    16993.72    242.29 o
  -3  -5   4      130.91      119.16     21.17 o
  -2  -5   4     7371.01     6570.25    112.02 o
  -1  -5   4       15.84       -4.10     17.34 o
   0  -5   4     2690.79     2811.35     54.53 o
   1  -5   4    34628.03    33243.59    472.42 o
   2  -5   4      755.94      487.63     33.07 o
   3  -5   4    12316.78    12821.27    191.86 o
   4  -5   4       38.82       64.76     21.29 o
   5  -5   4    28420.06    28784.55    320.08 o
   6  -5   4    12691.54    12925.43    168.45 o
   7  -5   4     8117.74     8375.76    127.48 o
   8  -5   4      755.76      738.42     44.16 o
   9  -5   4        1.29       55.14     30.74 o
  10  -5   4    18626.84    19088.04    265.48 o
  11  -5   4      618.38      663.15     64.99 o
  12  -5   4     1218.04     1093.86     81.55 o
  13  -5   4       13.13      -51.67     51.67 o
  14  -5   4      378.70      453.68     74.39 o
  15  -5   4     3915.31     3961.04    151.73 o
 -13  -4   4        1.13       -5.91     53.22 o
 -12  -4   4     1551.35     1605.39     92.97 o
 -11  -4   4      696.11      688.01     68.95 o
 -10  -4   4    11258.90    11097.16    231.10 o
  -9  -4   4      596.44      560.23     45.07 o
  -8  -4   4      316.78      380.56     55.77 o
  -7  -4   4     4853.28     4651.47    135.65 o
  -6  -4   4     9410.94     9296.69    157.85 o
  -5  -4   4     8481.17     7896.12    127.20 o
  -4  -4   4     3851.06     3542.11     76.48 o
  -3  -4   4    22568.30    23071.83    270.93 o
  -2  -4   4    11686.52    11522.96    159.51 o
  -1  -4   4    12774.99    12568.11    168.62 o
   0  -4   4     1117.60     1077.60     36.30 o
   1  -4   4     3771.28     3294.97     67.16 o
   2  -4   4    29871.74    30264.25    395.57 o
   3  -4   4      173.90       98.50     22.60 o
   4  -4   4    12992.50    11329.78    151.62 o
   5  -4   4     2219.03     2418.78     55.33 o
   6  -4   4    13383.49    13435.44    171.07 o
   7  -4   4    21718.46    20137.23    229.67 o
   8  -4   4     2373.54     2025.94     60.19 o
   9  -4   4      330.58      223.85     31.87 o
  10  -4   4      411.72      442.04     41.96 o
  11  -4   4     6648.00     6497.79    130.75 o
  12  -4   4     3775.48     3462.71    110.27 o
  13  -4   4     1241.05     1244.04     74.94 o
  14  -4   4       15.14       86.50     58.33 o
  15  -4   4      128.56       19.39     68.71 o
 -13  -3   4      608.62      536.82     74.38 o
 -12  -3   4       64.67       11.66     42.69 o
 -11  -3   4     1762.83     1904.33     81.46 o
 -10  -3   4        6.45       18.53     38.75 o
  -9  -3   4     2521.35     2439.70     84.12 o
  -8  -3   4      307.39      346.39     43.60 o
  -7  -3   4      320.78      374.20     39.75 o
  -6  -3   4    13125.91    12993.54    207.10 o
  -5  -3   4     2626.84     2575.46     82.22 o
  -4  -3   4    11728.99    11363.48    163.41 o
  -3  -3   4       98.11       33.25     19.71 o
  -2  -3   4    19015.50    19547.80    300.20 o
  -1  -3   4    12491.14    13573.20    179.68 o
   0  -3   4     5765.60     6097.31     94.13 o
   1  -3   4     2801.64     3134.68     64.36 o
   2  -3   4     5854.25     5412.45     85.94 o
   3  -3   4    27829.25    25042.61    306.27 o
   4  -3   4     4748.24     5943.43     92.14 o
   5  -3   4     7433.98     7397.60    119.59 o
   6  -3   4      270.59      527.90     31.22 o
   7  -3   4      561.28      424.37     29.96 o
   8  -3   4    13086.15    12325.00    158.59 o
   9  -3   4      181.00      177.88     31.10 o
  10  -3   4     2812.52     3070.84     79.38 o
  11  -3   4      157.65      254.29     41.32 o
  12  -3   4     5733.93     5925.58    146.66 o
  13  -3   4     7730.22     7516.25    204.69 o
  14  -3   4      393.86      422.78     62.91 o
  15  -3   4       11.16      -58.37     58.37 o
 -13  -2   4     2309.47     2616.09    104.70 o
 -12  -2   4     2121.17     2051.85     91.56 o
 -11  -2   4       68.14      102.62     47.36 o
 -10  -2   4     4815.26     5085.08    129.59 o
  -9  -2   4      262.79      281.55     45.66 o
  -8  -2   4    10973.46    11060.98    197.20 o
  -7  -2   4     4982.38     4638.10     94.43 o
  -6  -2   4      232.05      200.05     29.61 o
  -5  -2   4    13899.49    13862.80    213.45 o
  -4  -2   4     8948.66     8698.39    134.72 o
  -3  -2   4    28965.84    31166.63    379.42 o
  -2  -2   4     4696.64     3707.22     69.58 o
  -1  -2   4      141.31      144.09     18.26 o
   0  -2   4     9993.40    10692.84    133.20 o
   1  -2   4    22472.52    23533.19    306.99 o
   2  -2   4    29494.86    30953.61    397.05 o
   3  -2   4     7380.47     5995.12    203.70 o
   4  -2   4    25111.85    27456.73    365.00 o
   5  -2   4    20309.71    22452.26    249.69 o
   6  -2   4     9054.61     9236.81    117.82 o
   7  -2   4     3253.31     3132.52     62.03 o
   8  -2   4     4044.62     4516.11     79.52 o
   9  -2   4    20927.62    20696.67    261.81 o
  10  -2   4      649.86      617.45     48.49 o
  11  -2   4     2422.44     2352.80    111.08 o
  12  -2   4      156.76      149.22     41.20 o
  13  -2   4     1897.18     2029.70     80.63 o
  14  -2   4     5460.46     5902.68    150.71 o
  15  -2   4       38.03      -15.96     50.64 o
 -13  -1   4     1086.73     1100.07     81.54 o
 -12  -1   4     2017.71     2082.19     96.47 o
 -11  -1   4     6877.61     6767.58    197.07 o
 -10  -1   4      116.88      120.47     45.46 o
  -9  -1   4     5957.23     6082.05    141.22 o
  -8  -1   4     4498.18     4209.69    106.79 o
  -7  -1   4    14632.24    14575.68    203.48 o
  -6  -1   4      784.41      761.75     37.17 o
  -5  -1   4     1002.27     1103.78     39.41 o
  -4  -1   4    27196.22    29277.29    363.14 o
  -3  -1   4       84.35       24.27     17.90 o
  -2  -1   4    51879.38    51112.88    592.75 o
  -1  -1   4     2170.75     3275.28     61.00 o
   0  -1   4    14419.63    15186.14    227.52 o
   1  -1   4   102861.66   103967.49   1267.08 o
   2  -1   4    18973.71    20303.57    294.07 o
   3  -1   4    18643.43    18254.75    244.89 o
   4  -1   4     6700.33     6922.88     97.52 o
   5  -1   4    58371.83    60140.35    692.35 o
   6  -1   4    71370.13    68027.70    740.42 o
   7  -1   4     3412.31     2818.47     67.71 o
   8  -1   4     2163.76     2329.47     54.88 o
   9  -1   4       33.59       53.48     26.27 o
  10  -1   4    15067.09    14912.17    209.12 o
  11  -1   4     3949.93     3811.94     99.11 o
  12  -1   4       49.57       34.50     38.01 o
  13  -1   4        2.25       -7.17     41.11 o
  14  -1   4       15.54       16.55     43.92 o
  15  -1   4     3554.55     3887.16    133.72 o
  16  -1   4      112.74       81.58     54.62 o
 -13   0   4       72.65       23.66     64.90 o
 -12   0   4      978.32     1144.03     80.80 o
 -11   0   4      788.64      713.82     66.69 o
 -10   0   4    11592.84    11407.08    220.30 o
  -9   0   4      750.68      872.47     53.83 o
  -8   0   4       22.59       75.54     43.23 o
  -7   0   4     7404.88     7560.04    129.03 o
  -6   0   4     8625.19     8443.00    124.52 o
  -5   0   4    10602.94     9319.72    133.09 o
  -4   0   4     1380.52     1907.64     51.81 o
  -3   0   4    26101.88    26465.25    287.59 o
  -2   0   4     4386.48     5589.87     98.25 o
  -1   0   4      671.77      919.39     33.95 o
   0   0   4    22746.33    23769.97    337.81 o
   1   0   4     5440.36     6835.76     94.14 o
   2   0   4    10228.57    11208.57    170.35 o
   3   0   4     6728.01     6845.29    129.72 o
   4   0   4    28736.91    28975.64    324.30 o
   5   0   4      370.63      912.60     32.77 o
   6   0   4    17167.23    16988.52    208.92 o
   7   0   4    16967.33    17988.80    229.10 o
   8   0   4       16.72       78.50     24.19 o
   9   0   4      918.10      881.88     54.25 o
  10   0   4      189.79      182.41     42.32 o
  11   0   4     3912.89     3512.16     93.21 o
  12   0   4     4547.52     4400.90    109.41 o
  13   0   4      429.52      404.55     49.64 o
  14   0   4       47.46      -10.05     41.66 o
  15   0   4       66.66       81.22     48.11 o
  16   0   4     1584.89     1793.09     85.96 o
 -13   1   4     1889.82     2056.89    129.07 o
 -12   1   4       97.65       52.11     63.72 o
 -11   1   4      857.28      885.50     73.67 o
 -10   1   4       45.74       19.89     37.54 o
  -9   1   4     8219.72     7982.02    145.56 o
  -8   1   4     4454.45     4186.97    135.87 o
  -7   1   4      476.03      589.31     38.84 o
  -6   1   4    18013.23    17675.26    217.58 o
  -5   1   4     5859.89     5819.17     99.22 o
  -4   1   4    47604.03    49750.07    519.58 o
  -3   1   4     3888.03     4155.16     72.50 o
  -2   1   4    20586.43    21986.86    294.61 o
  -1   1   4    51569.78    52025.21    792.14 o
   0   1   4    25116.00    26983.04    379.55 o
   1   1   4    40398.43    41903.58    527.53 o
   2   1   4    10736.97    10060.88    342.45 o
   3   1   4    20968.46    18880.30    563.59 o
   4   1   4     1111.13     1654.07     39.48 o
   5   1   4    10641.03    11063.53    160.38 o
   6   1   4     9509.61     9650.98    165.47 o
   7   1   4     1878.20     1989.43     49.97 o
   8   1   4    26145.10    23871.06    287.74 o
   9   1   4      190.38      181.73     37.96 o
  10   1   4     6950.36     7641.33    135.49 o
  11   1   4       79.84       95.33     33.33 o
  12   1   4     2982.78     2777.46     83.77 o
  13   1   4     6762.70     6638.75    137.46 o
  14   1   4      216.97      166.65     51.07 o
  15   1   4      283.52      232.09     46.67 o
  16   1   4       20.71      -43.92     53.38 o
 -13   2   4     1548.07     1587.89    117.10 o
 -12   2   4     3586.73     3844.44    184.68 o
 -11   2   4       14.39       65.41     45.22 o
 -10   2   4     1570.37     1620.65     76.52 o
  -9   2   4       34.79      -26.14     34.73 o
  -8   2   4     7792.09     8000.52    132.38 o
  -7   2   4     5260.55     5125.42     91.83 o
  -6   2   4      667.58      783.46     45.07 o
  -5   2   4    15496.28    16927.34    220.25 o
  -4   2   4     1154.18     1386.58     42.11 o
  -3   2   4    29874.70    31104.28    332.69 o
  -2   2   4     4599.58     4021.18     78.69 o
  -1   2   4     1816.19     2170.56     56.22 o
   0   2   4    18924.47    19999.67    321.23 o
   1   2   4     9927.29    10152.53    150.78 o
   2   2   4     8489.63    10874.51    142.59 o
   3   2   4      146.02       -5.62     10.90 o
   4   2   4     8170.27     9802.53    126.01 o
   5   2   4    62709.79    64737.34    741.28 o
   6   2   4     5694.39     5127.82     87.37 o
   7   2   4      318.40      581.86     30.19 o
   8   2   4       53.27       63.70     19.05 o
   9   2   4    16176.97    15506.57    196.32 o
  10   2   4     2863.97     2698.66     69.14 o
  11   2   4     2841.70     2482.76     90.37 o
  12   2   4      101.90      102.06     43.01 o
  13   2   4      151.48      292.67     49.76 o
  14   2   4     6393.82     6538.08    157.82 o
  15   2   4       80.99      -43.82     46.85 o
 -13   3   4     1455.04     1536.09    106.18 o
 -12   3   4     1004.60     1097.26    127.32 o
 -11   3   4     7353.49     7847.95    228.12 o
 -10   3   4       63.37       41.59     47.43 o
  -9   3   4     2121.15     2182.28     89.61 o
  -8   3   4     5881.69     5632.15    114.93 o
  -7   3   4     8984.38     8455.19    126.04 o
  -6   3   4     7277.03     6775.76    104.69 o
  -5   3   4        3.75      -12.61     21.17 o
  -4   3   4    26056.21    26683.46    296.24 o
  -3   3   4       90.86      187.69     22.68 o
  -2   3   4    19124.97    18061.60    240.18 o
  -1   3   4     1440.52     1935.64     52.05 o
   0   3   4     4479.16     4420.02     81.63 o
   1   3   4    20967.55    21721.66    303.23 o
   2   3   4     3804.27     2960.35     85.69 o
   3   3   4    20209.01    16980.01    320.86 o
   4   3   4      143.21      255.53     26.87 o
   5   3   4    11494.28    11999.79    188.23 o
   6   3   4    23625.07    23051.62    341.46 o
   7   3   4      930.44      963.35     45.43 o
   8   3   4     3812.51     3678.51     73.57 o
   9   3   4       15.59       17.98     19.88 o
  10   3   4     5871.29     5055.86     95.41 o
  11   3   4     3002.94     3143.44     86.87 o
  12   3   4     1673.79     1521.53     83.37 o
  13   3   4      434.74      356.94     45.56 o
  14   3   4       13.69       50.00     62.21 o
  15   3   4     1978.54     1791.77    110.51 o
 -13   4   4      131.10      -28.44     78.07 o
 -12   4   4     1231.17     1272.72     97.75 o
 -11   4   4       12.96      -51.02     51.02 o
 -10   4   4    10637.64     9974.17    221.17 o
  -9   4   4     2069.45     2336.07     93.78 o
  -8   4   4       77.65       69.81     29.96 o
  -7   4   4    10717.04    11104.27    169.46 o
  -6   4   4     2707.94     2916.19     96.02 o
  -5   4   4     6202.71     5670.77     94.42 o
  -4   4   4       37.17       74.84     20.93 o
  -3   4   4     5880.90     5906.28    100.25 o
  -2   4   4     3433.67     4048.53     73.59 o
  -1   4   4    13077.13    15162.95    206.73 o
   0   4   4     1344.31     1490.89     37.44 o
   1   4   4       93.38      124.31     24.13 o
   2   4   4    31475.87    29882.42    543.04 o
   3   4   4      724.23      399.11     25.24 o
   4   4   4     7065.93     7578.70    242.84 o
   5   4   4       28.21       20.68     20.52 o
   6   4   4    11711.50    11261.83    206.48 o
   7   4   4    29625.29    27751.62    343.91 o
   8   4   4      265.52      265.51     31.08 o
   9   4   4     4069.14     4342.47    110.92 o
  10   4   4        7.23       -5.91     34.36 o
  11   4   4     6121.99     6155.95    187.98 o
  12   4   4     5539.06     5378.81    148.08 o
  13   4   4       82.85      119.87     90.73 o
  14   4   4       38.38       82.54     57.32 o
  15   4   4       35.66       -8.68     59.10 o
 -13   5   4     3032.04     3198.59    143.28 o
 -12   5   4       52.89       27.55     61.82 o
 -11   5   4     2183.52     2081.07    108.91 o
 -10   5   4      941.50     1023.72     81.33 o
  -9   5   4     6629.99     6810.84    171.05 o
  -8   5   4     3300.73     2805.28     88.69 o
  -7   5   4       87.41       46.60     32.37 o
  -6   5   4    12190.79    11820.09    174.59 o
  -5   5   4       80.25      103.44     25.25 o
  -4   5   4    34290.84    32192.09    401.86 o
  -3   5   4     4116.09     4042.91     78.91 o
  -2   5   4      910.29     1222.26     41.09 o
  -1   5   4    21446.61    20355.70    269.17 o
   0   5   4     6657.99     7362.18    238.49 o
   1   5   4    44844.49    46261.27    833.61 o
   2   5   4       39.17        3.27     17.78 o
   3   5   4     7646.25     8626.21    152.60 o
   4   5   4    14370.87    15254.43    292.50 o
   5   5   4     2190.83     2554.51     59.06 o
   6   5   4    10066.17     9459.77    160.65 o
   7   5   4     1190.30     1269.42     36.50 o
   8   5   4    19602.07    18160.95    264.23 o
   9   5   4     4492.19     4239.57    106.43 o
  10   5   4      597.62      530.36     50.54 o
  11   5   4      357.99      331.27     49.20 o
  12   5   4      837.20      790.35     85.56 o
  13   5   4     7364.59     6883.61    283.10 o
  14   5   4        7.11       59.12     55.34 o
  15   5   4       76.33      104.99     63.63 o
 -12   6   4     4166.90     4625.80    161.23 o
 -11   6   4        4.67       91.76     59.51 o
 -10   6   4     1823.90     1862.84     99.35 o
  -9   6   4     1299.32     1110.80     71.38 o
  -8   6   4     3123.32     3242.34     95.63 o
  -7   6   4     2604.38     2611.06     81.65 o
  -6   6   4      185.38      269.31     45.53 o
  -5   6   4    17949.31    18509.30    240.00 o
  -4   6   4       54.24       34.89     24.72 o
  -3   6   4    21411.17    22892.58    339.36 o
  -2   6   4      255.45      334.17     27.71 o
  -1   6   4      854.48      805.70     47.97 o
   0   6   4    28735.43    29266.46    670.60 o
   1   6   4      313.60      408.21     51.73 o
   2   6   4    19783.21    19012.58    587.44 o
   4   6   4     4963.94     5041.84    142.03 o
   5   6   4    30261.55    28874.65    413.60 o
   6   6   4     1869.48     1706.58     45.54 o
   7   6   4     2273.72     2868.94     74.52 o
   8   6   4      132.58      301.37     29.06 o
   9   6   4    12465.75    11794.97    209.05 o
  10   6   4     8613.29     8758.89    176.64 o
  11   6   4     1879.86     1835.29     80.45 o
  12   6   4        1.26      -41.65     41.65 o
  13   6   4       99.93      178.95     53.73 o
  14   6   4     4895.72     4965.30    156.05 o
  15   6   4      253.46      158.28     62.00 o
 -12   7   4      537.57      666.65    128.87 o
 -11   7   4     8424.52     8586.21    213.69 o
 -10   7   4      447.92      619.95     66.29 o
  -9   7   4      341.16      306.11     54.63 o
  -8   7   4     2969.98     3120.60    125.29 o
  -7   7   4    13234.63    13164.67    209.37 o
  -6   7   4    20861.55    20852.27    288.41 o
  -5   7   4       17.25       33.89     28.35 o
  -4   7   4    15258.75    17190.49    251.56 o
  -3   7   4     3688.47     3072.61     68.08 o
  -2   7   4    20455.07    20139.01    293.89 o
  -1   7   4     8520.09     7894.10    178.57 o
   0   7   4      875.44      893.74     65.37 o
   1   7   4    21008.26    20813.50    488.64 o
   2   7   4     1066.81     1286.73     61.67 o
   3   7   4    18264.46    18949.13    478.74 o
   4   7   4      480.05      731.65     71.05 o
   5   7   4     2572.21     2120.83    110.12 o
   6   7   4    20683.13    22132.57    363.80 o
   7   7   4      135.35      172.64     22.65 o
   8   7   4     6431.79     6453.33    137.51 o
   9   7   4      109.68      280.01     40.42 o
  10   7   4     3780.77     3707.84    133.11 o
  11   7   4     3612.24     3598.40    108.86 o
  12   7   4      635.43      646.86     60.72 o
  13   7   4      443.79      352.61     59.93 o
  14   7   4       11.09       76.85     53.14 o
 -12   8   4      550.84      315.70     85.73 o
 -11   8   4      137.98      227.23     75.31 o
 -10   8   4     7140.76     6910.09    182.34 o
  -9   8   4     2756.28     2764.38    103.22 o
  -8   8   4        0.81      -39.15     42.67 o
  -7   8   4     6683.14     6872.01    162.43 o
  -6   8   4     1095.95     1098.60     65.44 o
  -5   8   4     9509.51     8319.37    166.22 o
  -4   8   4     1856.54     2188.57     76.86 o
  -3   8   4     9077.43     9095.92    158.24 o
  -2   8   4     9525.94     8801.24    209.95 o
  -1   8   4    10039.60    10433.57    190.10 o
   0   8   4     8206.68     7937.30    231.98 o
   1   8   4      161.55      148.80     29.61 o
   2   8   4    17086.74    17188.15    410.61 o
   3   8   4     7515.41     7171.85    328.48 o
   4   8   4    11827.22    11731.64    337.45 o
   5   8   4     3910.92     4206.85    114.42 o
   6   8   4     2018.80     2003.92     56.97 o
   7   8   4    19187.83    17991.93    310.24 o
   8   8   4     2484.20     2195.98     61.53 o
   9   8   4     2344.03     2419.58     72.39 o
  10   8   4      101.93       -1.52     32.29 o
  11   8   4      572.98      492.74     67.53 o
  12   8   4     4632.62     4635.77    130.34 o
  13   8   4       80.35      124.29     51.51 o
  14   8   4      652.62      680.93     73.42 o
 -11   9   4      310.27      242.90     83.89 o
 -10   9   4      770.13      703.19     83.98 o
  -9   9   4     4064.09     4202.82    137.02 o
  -8   9   4     4922.92     4627.15    157.23 o
  -7   9   4       24.70       58.90     48.03 o
  -6   9   4     4961.65     4687.40    123.87 o
  -5   9   4       34.24       -6.62     31.54 o
  -4   9   4    26193.61    26856.03    457.93 o
  -3   9   4     4822.46     4429.54    144.65 o
  -2   9   4      793.55      967.20     64.13 o
  -1   9   4    10520.79    10276.66    190.07 o
   0   9   4     1854.88     1615.98    103.29 o
   1   9   4    19311.03    18253.41    357.56 o
   2   9   4       31.72       11.45     26.42 o
   3   9   4     3745.82     3345.08    218.44 o
   4   9   4     8499.12     8416.35    276.15 o
   5   9   4     1439.28     1487.00    145.13 o
   6   9   4     3167.54     3704.39    117.35 o
   7   9   4        1.83       58.32     27.20 o
   8   9   4     6155.34     5660.25    285.39 o
   9   9   4     4667.68     5183.39    183.61 o
  10   9   4     1222.54     1363.08     50.45 o
  11   9   4       13.63       17.36     36.15 o
  12   9   4       35.20       87.90     44.10 o
  13   9   4     3784.83     3760.29    123.15 o
  14   9   4      107.96       91.88     54.87 o
 -11  10   4      202.15      246.60     87.54 o
 -10  10   4      962.87      906.97     85.44 o
  -9  10   4     1995.79     1901.41    157.42 o
  -8  10   4     1576.40     1545.59     84.96 o
  -7  10   4     6097.68     6329.91    153.22 o
  -6  10   4      102.41       16.27     34.60 o
  -5  10   4     7532.79     8224.80    251.90 o
  -4  10   4     1131.51      831.57     77.79 o
  -3  10   4    17953.18    18283.61    393.52 o
  -2  10   4     4352.58     4423.92    151.70 o
  -1  10   4     1170.89     1335.33     69.44 o
   0  10   4    21523.21    21753.33    433.12 o
   1  10   4      432.68      465.40     43.40 o
   2  10   4    13717.51    14338.47    286.13 o
   3  10   4      217.79      308.05     99.17 o
   4  10   4     4640.87     5339.34    456.97 o
   5  10   4    23345.41    21817.36    587.66 o
   6  10   4     1022.99      982.10     61.66 o
   7  10   4     3399.69     3680.13    103.71 o
   8  10   4       38.31       62.80     55.55 o
   9  10   4     4600.98     4624.68    145.74 o
  10  10   4     3141.80     3080.81     97.50 o
  11  10   4     2357.75     2327.93     96.84 o
  12  10   4      303.42      294.12     46.28 o
  13  10   4       11.47      -39.77     43.13 o
 -10  11   4      955.09     1194.65     89.59 o
  -9  11   4       56.63       84.99     54.52 o
  -8  11   4     3113.13     3160.90    111.67 o
  -7  11   4      462.11      417.11     67.36 o
  -6  11   4     5998.04     5563.72    155.71 o
  -5  11   4      292.31      230.45     71.10 o
  -4  11   4     1949.47     1860.11    106.76 o
  -3  11   4     3740.24     3854.07    142.42 o
  -2  11   4     5263.53     4970.68    153.40 o
  -1  11   4     6342.66     6050.85    161.23 o
   0  11   4        3.27       -2.91     82.04 o
   1  11   4     5873.12     6244.18    206.39 o
   2  11   4     3622.56     3457.06    140.03 o
   3  11   4     3448.11     2741.83    223.05 o
   4  11   4      640.25      671.14     96.65 o
   5  11   4     1522.59     1234.12    119.51 o
   6  11   4    12772.93    12400.08   1038.15 o
   7  11   4        3.46       12.34     31.13 o
   8  11   4     1730.88     1819.46    111.32 o
   9  11   4      156.00      189.13     45.45 o
  10  11   4     1872.64     1783.20     95.24 o
  11  11   4     4015.48     4189.51    181.14 o
  12  11   4       13.24       13.26     48.27 o
 -10  12   4     4138.55     4712.63    178.27 o
  -9  12   4     2122.88     1850.12     90.18 o
  -8  12   4        4.81      -63.53     63.53 o
  -7  12   4     6394.78     6375.69    301.21 o
  -6  12   4       30.66       74.49     65.76 o
  -5  12   4     6253.52     6100.25    235.57 o
  -4  12   4      552.08      473.09     87.60 o
  -3  12   4     1384.38     1269.67    172.99 o
  -2  12   4     6923.19     7186.55    197.66 o
  -1  12   4     3864.60     3947.85    158.54 o
   0  12   4    14928.54    14356.28    402.35 o
   1  12   4       18.83       43.56     49.84 o
   2  12   4     3755.65     3543.46    118.67 o
   3  12   4     5058.73     4989.21    123.31 o
   4  12   4     8751.78     8899.12    320.42 o
   5  12   4     3658.10     3732.57    220.58 o
   6  12   4      346.51      310.22    175.77 o
   7  12   4     8915.29     8575.48    224.52 o
   8  12   4     2541.37     2509.59    130.88 o
   9  12   4     1252.55     1392.46    238.37 o
  10  12   4       22.33       33.79     57.27 o
  11  12   4      575.39      562.54     77.04 o
  12  12   4     2891.73     2970.85    114.60 o
  -9  13   4     2675.56     2626.90    164.00 o
  -8  13   4     3472.99     3475.92    149.75 o
  -7  13   4      253.74      331.60     88.29 o
  -6  13   4     1610.80     1515.95    145.82 o
  -5  13   4       49.11       25.95     60.64 o
  -4  13   4    13271.32    13827.33    357.59 o
  -3  13   4     6533.92     6278.24    197.74 o
  -2  13   4     2091.90     2224.95    232.11 o
  -1  13   4     9625.12    10103.29    297.80 o
   0  13   4       78.18      108.98     64.27 o
   1  13   4    10859.33    11871.20    346.91 o
   2  13   4       17.46       84.27     51.30 o
   3  13   4      356.91      439.18    134.75 o
   4  13   4     5374.98     6129.28    265.25 o
   5  13   4      463.17      442.29    101.16 o
   6  13   4     2945.72     3501.35    207.81 o
   7  13   4       39.45      114.03     70.13 o
   8  13   4     3883.31     3852.77    164.69 o
   9  13   4     3156.53     3484.42    205.92 o
  10  13   4      863.13      817.94    104.57 o
  11  13   4       78.84       80.12    143.65 o
  -8  14   4     1939.60     2047.79    231.53 o
  -7  14   4     6505.79     6471.44    404.99 o
  -6  14   4       75.08      -36.38    101.54 o
  -5  14   4     3554.65     3936.63    174.23 o
  -4  14   4     1777.23     1551.14    149.10 o
  -3  14   4    12491.10    11654.45    299.95 o
  -2  14   4     5898.52     5758.85    183.74 o
  -1  14   4      401.83      495.50     61.55 o
   0  14   4     9199.80     9616.73    224.56 o
   1  14   4       83.21       49.59     60.65 o
   2  14   4     7434.66     7408.85    247.03 o
   3  14   4     1055.96     1160.19     84.20 o
   4  14   4     1095.93     1066.76    134.19 o
   5  14   4     9021.51     9915.95    444.29 o
   6  14   4        2.06       29.72     87.81 o
   7  14   4     1620.24     1883.86    174.69 o
   8  14   4       35.54       35.69    146.12 o
   9  14   4      870.14      817.40     90.77 o
  10  14   4     2511.03     2347.62    151.04 o
  -7  15   4       95.30       94.27     86.68 o
  -6  15   4     6185.70     6381.64    239.16 o
  -5  15   4       36.69      -41.10     66.20 o
  -4  15   4     1235.21     1012.29    103.05 o
  -3  15   4     5497.93     5782.62    281.38 o
  -2  15   4     2058.09     2164.00    116.09 o
  -1  15   4     4817.26     4721.87    159.79 o
   0  15   4        1.89      -40.41     40.41 o
   1  15   4     7367.23     6855.04    255.31 o
   2  15   4     3757.96     3837.28    172.52 o
   3  15   4     4422.20     4364.76    172.87 o
   4  15   4      718.11      864.69    152.87 o
   5  15   4      289.42      223.11    110.37 o
   6  15   4     8636.90     9443.54    570.64 o
   7  15   4      394.21      445.19    277.08 o
   8  15   4      718.50      646.77    100.57 o
   9  15   4       24.57       24.20     62.87 o
  -5  16   4     4735.91     5202.19    269.06 o
  -4  16   4      583.70      337.29     81.77 o
  -3  16   4      318.71      271.06     76.92 o
  -2  16   4     3978.61     4386.52    171.65 o
  -1  16   4      975.20      981.21     84.55 o
   0  16   4    11179.22    11143.22    280.72 o
   1  16   4       37.66      -61.04     61.04 o
   2  16   4     1207.86     1533.75    480.69 o
   3  16   4     5507.30     5525.40    186.05 o
   4  16   4     2676.97     2695.40    143.58 o
   5  16   4     2171.05     2574.22    328.15 o
   6  16   4      115.45       48.85    108.33 o
   7  16   4     3208.97     3145.43    234.11 o
  -4  17   4     3440.86     3457.00    371.02 o
  -3  17   4     2583.83     2495.56    144.53 o
  -2  17   4      722.07      655.70     87.71 o
  -1  17   4     4467.16     4256.44    166.01 o
   0  17   4      150.63       85.18     68.30 o
   1  17   4     3589.71     3589.29    198.50 o
   2  17   4      370.19      220.13     88.46 o
   3  17   4      747.72      753.67     90.43 o
   4  17   4     3682.23     3831.89    255.14 o
   5  17   4       76.87       40.88    107.03 o
   0  18   4     3579.60     3279.59    187.87 o
   1  18   4      841.01      873.24    152.05 o
   2  18   4     3161.72     3025.26    315.14 o
   0 -17   5      948.39      926.58     90.29 o
   1 -17   5       69.77        3.16     69.74 o
   2 -17   5     2922.73     2945.08    161.84 o
   3 -17   5     4335.23     4478.57    202.81 o
  -3 -16   5      137.61      230.27     52.22 o
  -2 -16   5       86.15      124.23     50.11 o
  -1 -16   5     5142.06     5948.04    247.43 o
   0 -16   5       99.96      111.81     60.80 o
   1 -16   5     2302.47     2250.96    136.49 o
   2 -16   5       31.31       -2.29     68.36 o
   3 -16   5     1576.76     1584.06    129.41 o
   4 -16   5     9040.04     8978.18    390.73 o
   5 -16   5       18.69       10.18     78.11 o
   6 -16   5      160.61        5.74     81.40 o
   7 -16   5      142.80      214.78     98.54 o
  -5 -15   5     1502.70     1520.08     82.65 o
  -4 -15   5     1952.19     2029.61     93.26 o
  -3 -15   5     1674.18     1609.52     85.04 o
  -2 -15   5     1003.42      973.63     71.54 o
  -1 -15   5        0.54      -51.23     52.31 o
   0 -15   5     5863.66     5448.36    198.74 o
   1 -15   5     1642.38     1849.01    123.85 o
   2 -15   5     1339.88     1400.04    115.82 o
   3 -15   5        6.66       76.98     76.60 o
   4 -15   5     1216.30      982.62    111.72 o
   5 -15   5    10080.36    10092.65    315.61 o
   6 -15   5      274.55      120.45     83.71 o
   7 -15   5      804.91      468.40    245.11 o
   8 -15   5      314.42      520.53    112.79 o
  -6 -14   5     2092.85     2226.20    112.05 o
  -5 -14   5        0.96      -21.02     48.43 o
  -4 -14   5     2077.71     2164.23     95.80 o
  -3 -14   5     6584.92     6703.89    174.69 o
  -2 -14   5      131.72      141.84     46.73 o
  -1 -14   5     1193.00     1518.94     97.85 o
   0 -14   5      184.12      235.85     68.76 o
   1 -14   5     7189.67     6720.13    312.56 o
   2 -14   5     5973.33     6511.72    409.76 o
   3 -14   5     1912.30     1828.86    189.56 o
   4 -14   5       17.92      -63.68     64.63 o
   5 -14   5      291.35      218.72     82.08 o
   6 -14   5     8025.65     7367.74    262.53 o
   7 -14   5     1440.30     1600.95    137.20 o
   8 -14   5      167.22      243.95     69.71 o
   9 -14   5      351.67      304.41     74.28 o
  10 -14   5      438.61      469.36     84.51 o
  -7 -13   5     1619.66     1797.89    103.09 o
  -6 -13   5      208.08      218.02     55.49 o
  -5 -13   5     3888.19     3386.68    159.19 o
  -4 -13   5      609.51      557.90     60.10 o
  -3 -13   5     1995.65     2004.48     89.63 o
  -2 -13   5     9990.84    10673.24    341.05 o
  -1 -13   5       11.92       -3.28     47.94 o
   0 -13   5     4820.90     4259.84    219.26 o
   1 -13   5     1102.60     1310.23    102.80 o
   2 -13   5     1629.75     1556.92    111.15 o
   3 -13   5    11893.71    11616.82    319.25 o
   4 -13   5      800.00      780.45    106.76 o
   5 -13   5       31.52        3.12     67.76 o
   6 -13   5     1625.09     1922.00    137.94 o
   7 -13   5     6297.04     6797.86    188.94 o
   8 -13   5     3795.91     4030.46    153.05 o
   9 -13   5      755.63      937.60    102.43 o
  10 -13   5      274.53      279.95     64.65 o
  11 -13   5       41.81      -22.39     56.49 o
  -8 -12   5     1036.12     1036.68     90.10 o
  -7 -12   5       98.34       60.73     54.74 o
  -6 -12   5     3326.05     3343.56    119.99 o
  -5 -12   5     1813.34     1866.33     89.17 o
  -4 -12   5     2140.44     2093.99     90.56 o
  -3 -12   5     1325.88     1451.58     76.25 o
  -2 -12   5      714.83      648.19     57.54 o
  -1 -12   5     4736.63     4516.23    150.20 o
   0 -12   5      129.01      107.26     54.71 o
   1 -12   5     3377.36     3223.41    142.66 o
   2 -12   5       89.67      218.68     64.89 o
   3 -12   5      597.52      378.21     76.01 o
   4 -12   5    12521.07    12004.28    324.05 o
   5 -12   5      580.62      472.84     82.06 o
   6 -12   5     1220.63      955.32     99.10 o
   7 -12   5      658.88      701.18     99.29 o
   8 -12   5     2392.89     2739.97    127.38 o
   9 -12   5     5996.14     5968.72    260.88 o
  10 -12   5      269.93      272.10     69.55 o
  11 -12   5       44.01      -60.80     60.80 o
  12 -12   5      136.37       67.89     71.37 o
  -9 -11   5     2574.97     2505.72    129.15 o
  -8 -11   5       35.78       -3.42     56.40 o
  -7 -11   5     3289.99     3468.18    177.57 o
  -6 -11   5      309.63      410.66     62.11 o
  -5 -11   5     2622.93     2624.41    134.84 o
  -4 -11   5     5757.10     5649.94    145.98 o
  -3 -11   5     1478.32     1464.60     78.70 o
  -2 -11   5      528.89      626.58     55.71 o
  -1 -11   5       76.16       56.78     37.21 o
   0 -11   5     9919.29     9141.44    337.35 o
   1 -11   5     2905.57     3124.82    201.63 o
   2 -11   5     1476.28     1561.91    104.26 o
   3 -11   5       79.56       65.99     56.11 o
   4 -11   5     3128.04     3006.23     99.61 o
   5 -11   5    12395.43    11165.30    245.30 o
   6 -11   5     1407.57     1453.75     67.59 o
   7 -11   5       74.74       24.28     40.99 o
   8 -11   5      290.09      241.26     67.02 o
   9 -11   5     1569.35     1682.14     92.48 o
  10 -11   5     6637.99     6546.63    179.95 o
  11 -11   5      156.00      101.07     66.94 o
  12 -11   5        2.42       44.56     72.08 o
 -10 -10   5     1225.94     1362.16    107.83 o
  -9 -10   5        0.51      -35.68     57.79 o
  -8 -10   5     2977.83     3125.57    154.05 o
  -7 -10   5      900.23      856.14     79.28 o
  -6 -10   5     5512.25     5451.41    164.73 o
  -5 -10   5      206.45      254.39     48.87 o
  -4 -10   5     1158.91     1106.21     67.76 o
  -3 -10   5    13717.99    13727.27    255.72 o
  -2 -10   5       35.90       14.68     35.21 o
  -1 -10   5     8852.19     8545.95    178.50 o
   0 -10   5        8.35       51.01     47.06 o
   1 -10   5    15526.76    14227.76    338.26 o
   2 -10   5    16510.78    16112.89    375.46 o
   3 -10   5     3589.35     3390.09     84.27 o
   4 -10   5       43.01       40.82     41.51 o
   5 -10   5       51.32       20.94     37.48 o
   6 -10   5    16297.44    15594.03    275.97 o
   7 -10   5     3152.22     2977.76    117.22 o
   8 -10   5      507.21      527.20     62.77 o
   9 -10   5      438.63      405.85     63.60 o
  10 -10   5     1866.70     1965.06    103.17 o
  11 -10   5     6533.08     6006.54    175.36 o
  12 -10   5      536.09      496.28     78.80 o
  13 -10   5       28.63       78.82     74.26 o
 -10  -9   5     1173.35     1161.52    103.34 o
  -9  -9   5      681.73      503.26     76.09 o
  -8  -9   5        3.78      -18.07     68.76 o
  -7  -9   5     2480.54     2872.05    120.84 o
  -6  -9   5     1942.49     1951.16     97.65 o
  -5  -9   5     3951.92     3792.69    138.39 o
  -4  -9   5      712.66      758.50     58.05 o
  -3  -9   5     2282.27     2240.48     85.72 o
  -2  -9   5    17276.04    16331.23    283.25 o
  -1  -9   5     1290.92     1214.39     61.34 o
   0  -9   5     6579.31     6007.44    215.63 o
   1  -9   5       63.21       27.38     43.91 o
   2  -9   5     1519.65     1519.77     59.31 o
   3  -9   5    31399.72    30329.05    453.77 o
   4  -9   5       27.29      -16.02     27.79 o
   5  -9   5     1462.13     1377.08     89.06 o
   6  -9   5     2071.71     1978.17     81.52 o
   7  -9   5     8594.06     8817.30    190.43 o
   8  -9   5    12704.40    12445.84    248.09 o
   9  -9   5      178.57      182.46     49.37 o
  10  -9   5      659.57      662.31     68.28 o
  11  -9   5       12.51      -52.38     52.38 o
  12  -9   5     7777.13     8138.88    192.75 o
  13  -9   5     1320.80     1173.89     96.85 o
  14  -9   5      101.05       61.04     68.29 o
 -11  -8   5      176.31      149.86     81.48 o
 -10  -8   5     3422.76     3444.21    150.57 o
  -9  -8   5      319.55      272.55     98.32 o
  -8  -8   5     3465.83     3458.38    137.06 o
  -7  -8   5        5.66      -13.55     45.71 o
  -6  -8   5     5480.30     4807.03    156.83 o
  -5  -8   5     5763.18     5585.29    155.39 o
  -4  -8   5     8154.47     8138.81    174.73 o
  -3  -8   5     2292.55     2362.00     85.06 o
  -2  -8   5      581.99      595.64     48.08 o
  -1  -8   5    10692.41     9921.22    189.62 o
   0  -8   5     2972.36     3016.77     97.90 o
   1  -8   5     7935.67     7785.32    130.84 o
   2  -8   5     2586.01     2481.53     72.85 o
   3  -8   5     1326.65     1193.17     46.33 o
   4  -8   5    12468.16    12233.60    216.29 o
   5  -8   5     1277.57     1622.22     64.83 o
   6  -8   5     1490.55     1430.68     61.60 o
   7  -8   5      449.42      439.26     45.69 o
   8  -8   5     2056.98     2032.99     77.36 o
   9  -8   5    11725.86    11622.36    202.38 o
  10  -8   5        3.34       24.75     42.01 o
  11  -8   5       42.85      -25.53     48.54 o
  12  -8   5      237.42      298.56     65.40 o
  13  -8   5     3921.47     4323.75    153.03 o
  14  -8   5     1953.06     1697.80    112.36 o
 -11  -7   5      745.45      752.51     94.98 o
 -10  -7   5        7.36        9.44     59.40 o
  -9  -7   5     3775.70     4127.84    156.99 o
  -8  -7   5       85.58      -47.34     49.20 o
  -7  -7   5    13596.91    13069.51    285.58 o
  -6  -7   5      233.99      188.02     50.38 o
  -5  -7   5     2381.26     2664.59    108.99 o
  -4  -7   5    23265.42    22857.08    375.08 o
  -3  -7   5      123.91      120.98     35.67 o
  -2  -7   5    18246.20    17684.20    295.57 o
  -1  -7   5      231.51      242.61     25.72 o
   0  -7   5    26012.19    24279.11    328.30 o
   1  -7   5    33098.99    32717.28    394.76 o
   2  -7   5     5215.10     4966.23     88.63 o
   3  -7   5     2126.79     2073.24     76.34 o
   4  -7   5       56.38       74.86     29.37 o
   5  -7   5    33704.69    32665.47    388.09 o
   6  -7   5    12789.84    12409.24    192.40 o
   7  -7   5     4234.95     4344.17    150.84 o
   8  -7   5      932.25      961.22     57.20 o
   9  -7   5      165.86      163.66     42.71 o
  10  -7   5    12009.23    11617.71    204.75 o
  11  -7   5       49.47       21.78     48.03 o
  12  -7   5      296.09      165.24     79.05 o
  13  -7   5      395.62      601.15     77.71 o
  14  -7   5     1220.06     1564.96    105.98 o
 -12  -6   5      808.19      941.32    109.58 o
 -11  -6   5     1353.97     1266.87    110.54 o
 -10  -6   5     2348.26     2348.27    185.03 o
  -9  -6   5       77.41       81.58     59.43 o
  -8  -6   5      772.84      623.85     73.07 o
  -7  -6   5      312.99      385.98     44.03 o
  -6  -6   5     5656.07     5293.96    145.87 o
  -5  -6   5     4407.12     4426.17     92.70 o
  -4  -6   5     2498.05     2448.72     66.60 o
  -3  -6   5     9052.69     8534.99    154.17 o
  -2  -6   5        6.02       19.20     19.61 o
  -1  -6   5     8915.73     9200.50    124.21 o
   0  -6   5       18.44       39.25     17.47 o
   1  -6   5     4954.35     4245.47     84.78 o
   2  -6   5    32952.67    31892.87    423.63 o
   3  -6   5      105.45       36.31     31.38 o
   4  -6   5     3667.85     4190.23    101.37 o
   5  -6   5     3350.36     2686.96     68.59 o
   6  -6   5    11310.96    10777.14    159.21 o
   7  -6   5     8790.26     8772.24    134.09 o
   8  -6   5     3061.29     3110.10     77.68 o
   9  -6   5      541.18      515.15     51.10 o
  10  -6   5      941.74     1150.16     70.68 o
  11  -6   5     8246.57     8499.23    183.99 o
  12  -6   5     1159.31     1094.05     83.08 o
  13  -6   5      733.93      715.71     79.52 o
  14  -6   5     1078.93     1410.52    126.31 o
  15  -6   5      299.44      376.75     79.50 o
 -12  -5   5      346.33      354.79     57.41 o
 -11  -5   5     2679.10     2498.92    104.87 o
 -10  -5   5      786.31      798.08     67.65 o
  -9  -5   5     1607.45     1669.96     83.12 o
  -8  -5   5      252.52      181.84     44.50 o
  -7  -5   5     5887.84     5918.89    142.71 o
  -6  -5   5     4947.64     4578.85    117.59 o
  -5  -5   5     6437.49     6525.94    107.02 o
  -4  -5   5      444.59      487.26     29.86 o
  -3  -5   5     8275.28     8632.91    144.00 o
  -2  -5   5    15326.90    14483.92    193.16 o
  -1  -5   5     2992.13     2659.62     67.24 o
   0  -5   5     1745.97     1524.32     44.56 o
   1  -5   5      749.60     1010.69     36.66 o
   2  -5   5     1298.68     1225.29     41.43 o
   3  -5   5    22407.83    20688.92    267.52 o
   4  -5   5       68.93       15.26     21.22 o
   5  -5   5     4930.01     5149.23     87.44 o
   6  -5   5      370.67      510.16     33.87 o
   7  -5   5     2058.98     2136.12     57.06 o
   8  -5   5    20372.36    20116.51    237.74 o
   9  -5   5       14.10       58.87     29.68 o
  10  -5   5      491.25      397.85     70.95 o
  11  -5   5      505.41      596.20     59.63 o
  12  -5   5     4742.93     5232.09    152.35 o
  13  -5   5     4043.54     3760.72    158.92 o
  14  -5   5      502.55      404.45     75.73 o
  15  -5   5      204.41      180.17     71.54 o
 -12  -4   5      687.24      702.03    111.37 o
 -11  -4   5       69.04      122.01     53.85 o
 -10  -4   5     6319.45     6193.80    138.29 o
  -9  -4   5        2.38      -20.10     35.29 o
  -8  -4   5     5508.19     4972.00    127.53 o
  -7  -4   5       45.73      149.38     38.60 o
  -6  -4   5     4401.10     4186.96     98.46 o
  -5  -4   5    13183.82    13355.63    209.95 o
  -4  -4   5     4339.40     4181.08     84.72 o
  -3  -4   5     4217.70     3837.65     77.36 o
  -2  -4   5      292.57      438.69     31.07 o
  -1  -4   5    29123.35    29248.75    336.44 o
   0  -4   5     9913.93    10837.88    145.56 o
   1  -4   5    11936.94    11890.21    163.33 o
   2  -4   5       17.39       39.07     19.21 o
   3  -4   5     2992.79     2958.95     65.52 o
   4  -4   5    21310.06    22900.55    256.94 o
   5  -4   5    10622.62    10216.63    134.58 o
   6  -4   5     1761.69     1578.21     48.38 o
   7  -4   5       39.53       61.27     23.00 o
   8  -4   5     3929.08     3901.22     83.98 o
   9  -4   5    16891.29    16344.87    204.34 o
  10  -4   5      365.16      349.17     39.65 o
  11  -4   5       81.75       -3.99     44.48 o
  12  -4   5      214.14      289.41     48.58 o
  13  -4   5     4536.06     5288.46    143.96 o
  14  -4   5     7491.73     7695.33    203.29 o
  15  -4   5       97.92       34.56     67.06 o
 -12  -3   5     2209.94     2169.27    104.91 o
 -11  -3   5     1692.41     1722.82     82.32 o
 -10  -3   5      168.44      176.49     46.13 o
  -9  -3   5     4620.09     4759.86    140.44 o
  -8  -3   5     1881.86     1668.94     72.23 o
  -7  -3   5    12514.26    12557.17    212.38 o
  -6  -3   5      924.78      877.78     50.30 o
  -5  -3   5      797.91      943.45     45.24 o
  -4  -3   5    39724.75    39042.48    476.78 o
  -3  -3   5      945.72      815.52     37.86 o
  -2  -3   5    30757.74    29726.71    370.69 o
  -1  -3   5      151.33      111.21     20.00 o
   0  -3   5    19771.58    19230.60    229.46 o
   1  -3   5    36835.65    36330.78    403.32 o
   2  -3   5     1969.60     1796.42     44.84 o
   3  -3   5     5523.01     4803.80     84.54 o
   4  -3   5       70.36       -2.88     19.01 o
   5  -3   5    49025.59    45298.84    506.82 o
   6  -3   5    11595.61    11316.69    140.73 o
   7  -3   5     7229.01     7142.38    107.05 o
   8  -3   5      928.26      706.00     35.48 o
   9  -3   5       10.04        7.82     24.36 o
  10  -3   5    13266.36    12885.52    183.63 o
  11  -3   5     1039.62     1121.73     59.27 o
  12  -3   5      452.32      385.58     48.41 o
  13  -3   5      545.62      589.23     79.00 o
  14  -3   5      627.23      792.61     69.65 o
  15  -3   5     3604.01     3289.51    190.79 o
 -13  -2   5       61.25       67.35     55.23 o
 -12  -2   5     1163.54     1186.28     79.64 o
 -11  -2   5     1033.36     1135.23     75.55 o
 -10  -2   5     3486.03     3420.48    115.47 o
  -9  -2   5       28.23       11.59     39.57 o
  -8  -2   5     1113.78     1237.40     67.32 o
  -7  -2   5     5452.80     5647.05    116.54 o
  -6  -2   5     7956.16     7333.66    151.77 o
  -5  -2   5     3365.83     3157.00     77.48 o
  -4  -2   5      867.76      887.97     39.00 o
  -3  -2   5    17314.31    16915.14    210.67 o
  -2  -2   5     5357.23     6388.65    101.67 o
  -1  -2   5    10833.89    12487.33    149.70 o
   0  -2   5      948.20     1024.03     32.68 o
   1  -2   5     3357.51     3310.84     63.78 o
   2  -2   5    46810.07    47018.38    593.69 o
   3  -2   5     2217.92     1924.15     46.05 o
   4  -2   5      860.99     1669.76     47.06 o
   5  -2   5     1874.54     2065.06     50.40 o
   6  -2   5    17313.68    17323.43    194.36 o
   7  -2   5    13486.53    13558.39    163.19 o
   8  -2   5     1835.19     1847.27     55.17 o
   9  -2   5       35.88       12.22     26.38 o
  10  -2   5       76.05       90.63     33.20 o
  11  -2   5    14200.82    14052.76    207.59 o
  12  -2   5     2009.80     1876.68     84.78 o
  13  -2   5      307.65      304.27     50.69 o
  14  -2   5      812.17      785.12     66.62 o
  15  -2   5       83.86      127.73     56.44 o
  16  -2   5     3259.48     3253.15    196.79 o
 -13  -1   5      166.64      160.07     64.97 o
 -12  -1   5      459.40      482.60     66.03 o
 -11  -1   5     4808.86     4838.92    158.37 o
 -10  -1   5      251.50      121.35     49.16 o
  -9  -1   5     6876.70     6389.46    164.69 o
  -8  -1   5     1158.27     1040.10     61.37 o
  -7  -1   5     4160.79     4389.48    110.86 o
  -6  -1   5     8035.91     7541.98    126.79 o
  -5  -1   5     9054.54     9642.08    139.04 o
  -4  -1   5    16780.09    16390.42    209.80 o
  -3  -1   5    15927.62    16563.36    207.54 o
  -2  -1   5    40104.85    42345.96    469.49 o
  -1  -1   5    28669.89    26836.94    327.10 o
   0  -1   5    34960.71    34162.93    438.76 o
   1  -1   5     4975.78     5394.57     85.07 o
   2  -1   5     1639.40     1528.33     49.23 o
   3  -1   5    23513.31    24757.92    300.98 o
   4  -1   5     6018.91     5696.76     91.99 o
   5  -1   5     7628.33     6593.83     93.45 o
   6  -1   5     2027.01     2186.22     56.83 o
   7  -1   5     1463.99     1479.59     41.90 o
   8  -1   5    24487.00    23066.13    253.60 o
   9  -1   5       47.13       56.43     25.68 o
  10  -1   5       62.89       25.10     30.69 o
  11  -1   5      222.26      287.23     42.31 o
  12  -1   5     3128.63     3646.12    108.23 o
  13  -1   5     5872.51     5434.04    130.52 o
  14  -1   5      298.79      295.14     76.16 o
  15  -1   5      186.40      296.63     56.59 o
  16  -1   5        3.50       -8.49     54.50 o
 -13   0   5     2169.73     2191.31    131.07 o
 -12   0   5      989.44     1000.76     87.30 o
 -11   0   5        9.88       35.27     49.40 o
 -10   0   5     5066.01     5124.03    129.06 o
  -9   0   5      449.23      556.47     50.69 o
  -8   0   5     4495.62     4663.22    105.16 o
  -7   0   5       72.26      141.02     33.31 o
  -6   0   5     2191.48     2414.58     64.40 o
  -5   0   5    12556.76    12994.15    169.15 o
  -4   0   5     9965.47    10952.05    144.29 o
  -3   0   5    12102.55    11733.65    156.11 o
  -2   0   5      320.96      655.01     32.61 o
  -1   0   5    26868.26    26016.92    313.28 o
   0   0   5    16455.35    19013.56    255.99 o
   1   0   5    16965.23    18259.75    225.85 o
   2   0   5     9206.45    10741.09    141.77 o
   3   0   5      324.72      314.27     23.11 o
   4   0   5    49866.35    52014.62    603.39 o
   5   0   5    28005.21    29574.29    336.44 o
   6   0   5     3053.95     2995.05     65.05 o
   7   0   5     1090.45      783.51     39.41 o
   8   0   5      100.11        6.90     22.34 o
   9   0   5    10690.63    10471.00    153.70 o
  10   0   5     2368.64     2418.37     78.52 o
  11   0   5      463.38      348.19     45.34 o
  12   0   5      747.04      675.67     52.14 o
  13   0   5     1541.61     1727.77     89.48 o
  14   0   5     4891.40     4684.31    126.15 o
  15   0   5        9.89       28.01     44.69 o
  16   0   5        2.05      -45.64     45.64 o
 -13   1   5     1121.07     1330.52    113.81 o
 -12   1   5     2943.06     3496.96    236.92 o
 -11   1   5     4181.06     4073.22    210.53 o
 -10   1   5      249.50      197.81     49.51 o
  -9   1   5     3270.34     3371.51     94.25 o
  -8   1   5     2451.86     2489.19     78.08 o
  -7   1   5    25279.47    25540.19    303.91 o
  -6   1   5     3986.57     3727.39     76.06 o
  -5   1   5      681.56      650.65     34.26 o
  -4   1   5    34112.02    33034.37    342.26 o
  -3   1   5     4490.81     4915.30     91.25 o
  -2   1   5    15218.17    15146.22    187.47 o
  -1   1   5       28.20       11.18     13.28 o
   0   1   5    18640.38    19057.30    251.16 o
   1   1   5    69763.06    69903.94    859.66 o
   2   1   5     8270.88     8189.52    171.77 o
   3   1   5     8051.95     7283.95    109.34 o
   4   1   5     2437.92     1860.01     66.50 o
   5   1   5    32824.22    31649.29    379.44 o
   6   1   5    14897.49    16302.06    213.16 o
   7   1   5     7747.77     7756.97    125.03 o
   8   1   5        4.29       13.14     20.91 o
   9   1   5      660.09      790.70     59.99 o
  10   1   5    14614.81    13739.87    218.23 o
  11   1   5     1396.21     1470.94     62.67 o
  12   1   5      284.83      327.87     42.02 o
  13   1   5      362.11      447.92     67.71 o
  14   1   5      246.41      307.90     45.82 o
  15   1   5     3362.40     3113.18    115.86 o
  16   1   5      101.39      107.44     58.14 o
 -13   2   5       21.03      -65.63     70.84 o
 -12   2   5     2259.47     2123.37    132.12 o
 -11   2   5       32.96       39.99     52.00 o
 -10   2   5     6145.30     6128.14    177.35 o
  -9   2   5      372.97      327.51     49.47 o
  -8   2   5     2281.52     2379.79     80.26 o
  -7   2   5    12781.18    12831.52    245.08 o
  -6   2   5     2854.94     2989.85     76.08 o
  -5   2   5     3310.71     3270.22    100.13 o
  -4   2   5     1553.41     1634.65     47.40 o
  -3   2   5    45116.26    48072.99    502.34 o
  -2   2   5    44368.09    46111.23    508.04 o
  -1   2   5     7753.80     8510.68    113.80 o
   0   2   5      132.39       15.14     17.09 o
   1   2   5     1813.20     1775.03     44.20 o
   2   2   5    55721.91    58913.79    792.85 o
   3   2   5      112.37       39.32     10.62 o
   4   2   5     7487.34    10576.33    147.27 o
   5   2   5     1624.46     1770.92     41.54 o
   6   2   5    21205.89    20886.30    307.34 o
   7   2   5    35433.51    32297.11    429.13 o
   8   2   5     5919.56     6238.43    110.12 o
   9   2   5      394.64      509.07     35.83 o
  10   2   5      587.33      572.77     47.68 o
  11   2   5    14137.24    14502.78    239.41 o
  12   2   5     6184.36     5476.44    129.56 o
  13   2   5      356.05      400.14     51.79 o
  14   2   5      106.91      167.78     49.09 o
  15   2   5       20.72       -5.27     45.87 o
  16   2   5     3743.60     4017.30    126.85 o
 -13   3   5      710.12      582.85     86.85 o
 -12   3   5       94.17      146.38     66.83 o
 -11   3   5     2823.10     2790.68    122.14 o
 -10   3   5        0.20      -21.68     50.20 o
  -9   3   5     5870.86     6150.94    190.58 o
  -8   3   5     1862.44     1770.53     71.46 o
  -7   3   5      636.95      712.23     45.01 o
  -6   3   5     6543.57     6097.19    100.45 o
  -5   3   5     1883.36     1820.94     69.57 o
  -4   3   5    10984.12    10044.22    136.25 o
  -3   3   5     3734.70     4429.78     75.37 o
  -2   3   5     7616.28     8284.74    125.22 o
  -1   3   5     9578.87     9092.21    128.68 o
   0   3   5     9248.15     8914.07    141.35 o
   1   3   5     5648.00     5513.16     77.61 o
   2   3   5     1933.01     2027.46     40.58 o
   3   3   5    18740.08    23097.79    322.29 o
   4   3   5     7660.01     6432.41    104.42 o
   5   3   5     7198.99     6566.23    103.09 o
   6   3   5      762.43      995.50     41.72 o
   7   3   5      135.71      155.00     28.29 o
   8   3   5    11775.51    11065.83    299.09 o
   9   3   5      965.20     1188.01     65.30 o
  10   3   5      762.08      727.16     35.36 o
  11   3   5      298.41      196.45     34.02 o
  12   3   5     2059.38     2179.76     74.23 o
  13   3   5     7807.11     7638.32    243.04 o
  14   3   5      412.06      293.60     65.39 o
  15   3   5       36.71      -65.47     78.96 o
 -12   4   5     1405.06     1581.54    105.69 o
 -11   4   5       30.39        1.67     62.50 o
 -10   4   5     5027.33     4915.28    184.61 o
  -9   4   5      341.41      264.92     57.76 o
  -8   4   5     5862.42     5874.12    152.68 o
  -7   4   5     1250.97     1473.26     57.52 o
  -6   4   5     1585.69     1548.59     54.23 o
  -5   4   5    18789.74    19029.38    231.32 o
  -4   4   5     1449.52     1565.36     46.89 o
  -3   4   5    11605.68    11249.70    164.29 o
  -2   4   5     2416.71     2653.25     60.27 o
  -1   4   5    23281.55    20381.18    298.13 o
   0   4   5    50750.91    53849.45    669.37 o
   1   4   5     6149.68     5708.12    114.70 o
   2   4   5     9409.23     9938.19    202.84 o
   3   4   5        8.76       23.29     18.30 o
   4   4   5    26315.88    22399.36    489.81 o
   5   4   5     9767.14     9698.96    180.31 o
   6   4   5     7244.83     6801.80    106.80 o
   7   4   5     1505.98     1841.98     75.82 o
   8   4   5      769.80      611.79     42.83 o
   9   4   5    15411.47    14998.02    255.88 o
  10   4   5     1826.79     1777.87     78.24 o
  11   4   5     1304.21     1342.02     79.77 o
  12   4   5      775.58      808.55     95.74 o
  13   4   5      377.84      314.05     59.69 o
  14   4   5     5556.97     5281.44    161.13 o
  15   4   5      223.80      187.94     65.15 o
 -12   5   5     1581.60     1622.31    108.37 o
 -11   5   5     4852.75     5059.19    162.49 o
 -10   5   5       74.74       57.27     55.94 o
  -9   5   5     2233.06     2239.54    102.53 o
  -8   5   5     4889.64     5440.23    131.59 o
  -7   5   5    13140.59    13337.80    211.90 o
  -6   5   5     5291.43     4786.12    101.05 o
  -5   5   5       56.96      189.85     30.76 o
  -4   5   5    19777.03    20481.51    256.32 o
  -3   5   5    12360.70    12066.66    174.00 o
  -2   5   5    12328.45    12031.78    166.99 o
  -1   5   5     1311.44      920.93     51.15 o
   0   5   5     1364.41     1644.16     55.59 o
   1   5   5    22421.19    23716.07    449.38 o
   2   5   5       31.44       77.06     23.90 o
   3   5   5     3175.45     4603.70     95.98 o
   4   5   5       35.00       67.34     20.92 o
   5   5   5    13754.00    13757.74    276.85 o
   6   5   5    23788.49    23721.99    695.72 o
   7   5   5     4080.20     4356.13    139.48 o
   8   5   5       67.35       74.76     36.09 o
   9   5   5     1034.77      890.34     52.14 o
  10   5   5     6288.50     6083.68    140.66 o
  11   5   5     1339.89     1218.85     68.67 o
  12   5   5      148.75       77.58     46.25 o
  13   5   5      171.38       88.00     67.50 o
  14   5   5       20.55      -19.56     52.16 o
  15   5   5     3726.92     3825.20    143.45 o
 -12   6   5     2687.71     2838.68    133.30 o
 -11   6   5       11.29      116.48     64.56 o
 -10   6   5     5157.90     5190.52    159.06 o
  -9   6   5       32.19       -0.34     44.70 o
  -8   6   5      565.86      654.24     55.64 o
  -7   6   5     9257.66     8510.58    157.05 o
  -6   6   5     7347.04     6970.45    133.40 o
  -5   6   5    11236.94    11221.13    175.56 o
  -4   6   5      358.43      351.65     32.52 o
  -3   6   5    17758.72    17352.70    233.15 o
  -2   6   5     9270.89     8718.05    126.77 o
  -1   6   5    19507.71    20017.01    267.87 o
   0   6   5     1540.93     1538.09     77.87 o
   1   6   5      402.28      426.94     37.11 o
   2   6   5    32788.43    33773.55    619.36 o
   3   6   5     2332.57     1968.22     48.52 o
   4   6   5    15162.63    15178.56    256.24 o
   5   6   5      537.83      506.42     27.84 o
   6   6   5     8333.04     9122.91    138.74 o
   7   6   5    19439.01    18097.49    282.38 o
   8   6   5      116.30       98.80     24.12 o
   9   6   5      976.77     1189.78     51.01 o
  10   6   5      397.30      346.46     50.26 o
  11   6   5     3914.04     3718.77    110.41 o
  12   6   5     4451.41     4509.99    129.75 o
  13   6   5       85.22       85.53     50.29 o
  14   6   5      172.17      127.21     55.31 o
  15   6   5       87.01       50.21     59.19 o
 -12   7   5       15.09      -10.58     63.70 o
 -11   7   5     1300.11     1256.21     97.55 o
 -10   7   5       64.78       23.88     56.12 o
  -9   7   5     6465.15     6296.43    153.39 o
  -8   7   5     2235.89     2433.20     93.45 o
  -7   7   5      124.21       63.99     41.34 o
  -6   7   5     9817.96    10336.85    200.39 o
  -5   7   5      305.34      393.14     46.15 o
  -4   7   5     8292.97     7994.97    156.07 o
  -3   7   5       38.70       36.64     23.65 o
  -2   7   5     8369.02     9197.67    155.11 o
  -1   7   5    26917.63    26835.31    509.00 o
   0   7   5     8003.53     7806.32    158.70 o
   1   7   5     6865.36     3843.90    199.99 o
   2   7   5      541.60      493.31     46.23 o
   3   7   5    32141.68    33556.46    603.70 o
   4   7   5    10051.59    10437.35    222.21 o
   5   7   5     2670.71     2541.90     76.67 o
   6   7   5      387.82      751.71     47.73 o
   7   7   5     1578.47     1605.32     47.02 o
   8   7   5    19911.05    20104.47    313.85 o
   9   7   5     3566.31     4119.85     89.88 o
  10   7   5      190.19      161.91     38.70 o
  11   7   5      538.78      434.62     48.65 o
  12   7   5      779.21      917.23     65.15 o
  13   7   5     5574.65     5393.79    170.77 o
  14   7   5        0.56       -3.59     50.42 o
 -11   8   5       22.88      -17.85     68.12 o
 -10   8   5     3211.17     3169.55    147.44 o
  -9   8   5     1000.33     1108.13    122.64 o
  -8   8   5     4113.07     4240.29    136.59 o
  -7   8   5     2030.09     1824.40     85.96 o
  -6   8   5      785.23     1041.12     66.10 o
  -5   8   5    21098.38    20235.07    327.34 o
  -4   8   5     1452.69     1446.40     59.25 o
  -3   8   5    14449.23    13230.61    217.20 o
  -2   8   5     6667.22     6624.39    175.73 o
  -1   8   5    12027.34    11835.26    255.85 o
   0   8   5    45703.36    49397.14    754.75 o
   1   8   5      534.94      564.10     57.14 o
   2   8   5     7886.35     7856.11    198.14 o
   4   8   5     8084.10     7229.91    151.14 o
   5   8   5    18548.16    18826.72    377.48 o
   6   8   5     5145.51     5320.27    165.11 o
   7   8   5     2143.14     1980.91     83.83 o
   8   8   5       55.18      164.85     52.78 o
   9   8   5    10818.91    10545.71    187.13 o
  10   8   5     3080.58     3074.21     88.29 o
  11   8   5     1376.41     1336.95     67.27 o
  12   8   5       44.84       24.84     41.99 o
  13   8   5       34.06      102.13     51.53 o
  14   8   5     5144.63     5318.82    193.61 o
 -11   9   5     4390.35     4592.51    205.72 o
 -10   9   5        8.64       58.83     62.86 o
  -9   9   5      755.46      759.34     75.18 o
  -8   9   5     5099.70     4797.03    155.51 o
  -7   9   5     3208.24     3073.57    106.54 o
  -6   9   5     4680.81     4584.94    124.30 o
  -5   9   5      858.69      686.66     50.26 o
  -4   9   5    17570.67    17252.91    319.62 o
  -3   9   5     9908.10    10031.81    309.18 o
  -2   9   5     3068.21     3175.78    117.16 o
  -1   9   5       99.34       57.12     39.09 o
   0   9   5      258.41      413.52     33.99 o
   1   9   5    14250.44    13162.18    274.66 o
   2   9   5     1050.87     1031.20     51.42 o
   3   9   5     5046.30     5385.44    170.17 o
   4   9   5      203.73      323.80    102.63 o
   5   9   5     4432.19     4244.01    182.53 o
   6   9   5    19419.68    18618.21    460.56 o
   7   9   5      273.22      290.12     60.06 o
   8   9   5     1137.90     1210.59     68.65 o
   9   9   5      132.04      104.31     49.81 o
  10   9   5     4394.75     4151.78     97.11 o
  11   9   5     2677.87     2764.69     87.41 o
  12   9   5      857.45      838.11     61.97 o
  13   9   5      127.44      121.98     50.71 o
  14   9   5       26.50       17.06     52.36 o
 -10  10   5     6641.82     6978.52    209.66 o
  -9  10   5     1347.42     1390.48     89.74 o
  -8  10   5      150.18      143.66     70.11 o
  -7  10   5     6673.95     7132.15    175.52 o
  -6  10   5     3217.25     3483.79    104.71 o
  -5  10   5     9927.94     9784.43    218.05 o
  -4  10   5       22.66       68.21     30.66 o
  -3  10   5     5359.85     5946.20    297.04 o
  -2  10   5     8195.57     7887.22    205.58 o
  -1  10   5    12158.73    11401.51    256.41 o
   0  10   5     2701.23     2958.35    176.27 o
   1  10   5        1.17       20.84     32.73 o
   2  10   5    20127.94    21172.79    408.95 o
   3  10   5      978.33     1188.12     71.59 o
   4  10   5    10666.04    10451.27    400.14 o
   5  10   5       21.96       15.78     66.06 o
   6  10   5     1703.83     1871.00     61.71 o
   7  10   5    15631.17    15518.15    407.91 o
   8  10   5       12.37      -30.43     46.64 o
   9  10   5     2394.57     2444.33    102.09 o
  10  10   5      273.46      290.29     57.59 o
  11  10   5     1334.90     1331.08     91.12 o
  12  10   5     2588.55     2710.70    109.68 o
  13  10   5       17.96       60.39     57.50 o
 -10  11   5      522.31      505.60     76.05 o
  -9  11   5     3814.49     3781.96    131.60 o
  -8  11   5     2487.09     2575.84    102.96 o
  -7  11   5       68.32       32.73     58.77 o
  -6  11   5     4186.70     4223.18    137.15 o
  -5  11   5      258.59      386.70     71.96 o
  -4  11   5     5450.06     4782.28    172.17 o
  -3  11   5     2058.27     2195.16    110.26 o
  -2  11   5     3870.81     4040.24    139.86 o
  -1  11   5    15983.20    17004.29    356.94 o
   0  11   5      853.44      908.66    182.03 o
   1  11   5     5105.42     5463.67    191.95 o
   2  11   5       72.36      141.55     35.66 o
   3  11   5    10501.39    10679.53    287.75 o
   4  11   5     5454.00     5750.38    230.52 o
   5  11   5     3856.62     3830.01    187.88 o
   6  11   5      561.91      823.84    148.10 o
   7  11   5      132.57       41.64     25.41 o
   8  11   5     7498.73     7727.55    247.37 o
   9  11   5      667.35      793.46     87.84 o
  10  11   5      649.35      739.09     67.30 o
  11  11   5      308.87      228.93     46.94 o
  12  11   5      269.01      226.35     68.24 o
  13  11   5     3985.98     4003.70    141.53 o
  -9  12   5     1071.92      952.28     86.34 o
  -8  12   5     2939.97     3283.58    151.75 o
  -7  12   5     2083.96     2051.14    104.84 o
  -6  12   5      139.89      264.92    157.98 o
  -5  12   5     6009.42     5936.72    379.03 o
  -4  12   5     1332.75     1541.30    105.62 o
  -3  12   5     7903.33     7996.59    427.29 o
  -2  12   5     2374.87     2412.28    111.47 o
  -1  12   5      179.04      109.53     43.96 o
   0  12   5    12262.19    11527.54    274.10 o
   1  12   5       68.96       85.44     55.33 o
   2  12   5     9548.93     9617.32    407.39 o
   3  12   5      209.34      176.70     65.44 o
   4  12   5     1477.06     1386.94    123.94 o
   5  12   5     8503.20     9557.58    349.57 o
   6  12   5      486.81      742.78    111.17 o
   7  12   5      795.39      909.19     59.21 o
   8  12   5      455.49      616.22     72.33 o
   9  12   5     4058.35     4286.47    184.38 o
  10  12   5     3823.27     3951.62    188.11 o
  11  12   5      308.06      257.25     87.48 o
  12  12   5       29.36      -22.14     46.53 o
  -8  13   5     5252.54     5081.33    197.83 o
  -7  13   5     1363.63     1419.67    128.55 o
  -6  13   5     3298.01     3545.21    188.27 o
  -5  13   5      109.58      154.60     69.11 o
  -4  13   5     7033.07     6924.14    293.92 o
  -3  13   5     6902.64     6698.53    297.76 o
  -2  13   5     3375.00     3666.89    141.02 o
  -1  13   5      813.26      951.61     71.99 o
   0  13   5      230.11      246.13     43.65 o
   1  13   5    12729.54    12999.26    503.10 o
   2  13   5     1117.98     1424.39    126.85 o
   3  13   5     5747.37     6366.13    157.77 o
   4  13   5      767.66      817.78    199.00 o
   5  13   5     2531.48     2585.42    171.23 o
   6  13   5    15858.60    15225.46    482.70 o
   7  13   5      175.35      238.83     95.68 o
   8  13   5     1269.35     1382.21    155.67 o
   9  13   5       15.33       97.94     96.04 o
  10  13   5     2676.80     2660.25    157.80 o
  11  13   5     3016.73     3218.45    416.61 o
  -7  14   5     4719.37     4567.62    238.07 o
  -6  14   5      447.54      569.19    129.41 o
  -5  14   5     6374.91     5797.22    236.99 o
  -4  14   5       17.99       84.32    101.18 o
  -3  14   5     2857.75     3314.00    179.65 o
  -2  14   5     9713.89     9162.88    304.26 o
  -1  14   5     2492.18     2621.80    115.33 o
   0  14   5     1521.38     1730.54     85.74 o
   1  14   5      386.63      272.14     74.11 o
   2  14   5     9136.12     9562.27    495.35 o
   3  14   5     4557.21     4557.71    173.16 o
   4  14   5     3147.99     2951.63    194.18 o
   5  14   5      404.61      439.90    107.73 o
   6  14   5      742.54      613.74    121.81 o
   7  14   5     8837.02     9991.17    410.52 o
   8  14   5      621.01      730.31     72.01 o
   9  14   5      764.79      937.03    123.39 o
  10  14   5       85.42        2.79     70.39 o
  -6  15   5     4196.98     3998.08    193.98 o
  -5  15   5      386.19      567.56     95.35 o
  -4  15   5     5826.67     5922.20    213.62 o
  -3  15   5     1494.97     1565.16    112.69 o
  -2  15   5     1349.39     1478.83    102.49 o
  -1  15   5    11855.45    11126.51    278.02 o
   0  15   5       87.53       -4.32     44.23 o
   1  15   5     4120.50     4053.91    192.37 o
   2  15   5       33.67      -90.38    134.92 o
   3  15   5     5485.93     5362.16    268.85 o
   4  15   5     6126.74     7084.81    314.64 o
   5  15   5     1520.15     1466.15    156.36 o
   6  15   5      374.18      575.95    145.30 o
   7  15   5        3.62       60.72     97.14 o
   8  15   5     3383.28     3614.43    361.59 o
   9  15   5      929.57      555.64     79.02 o
  -5  16   5     2270.75     2722.52    160.03 o
  -4  16   5     2220.47     2223.78    177.63 o
  -3  16   5     3303.42     3545.60    279.22 o
  -2  16   5     1743.68     1716.86    112.92 o
  -1  16   5       24.16      -26.62     52.25 o
   0  16   5     8942.42     9343.60    303.58 o
   1  16   5      637.04      612.22     96.99 o
   2  16   5     4819.07     5035.80    210.51 o
   3  16   5        1.84       25.70     69.27 o
   4  16   5      632.15      645.01    214.32 o
   5  16   5     8347.68     8408.65    354.11 o
   6  16   5       61.66      146.19    109.80 o
   7  16   5     1464.89     1835.84    186.72 o
  -3  17   5     2810.27     2769.48    152.26 o
  -2  17   5     2321.08     1974.58    143.26 o
  -1  17   5     1914.51     1930.57    116.24 o
   0  17   5        7.60      -27.55     52.24 o
   1  17   5     4367.45     4855.98    280.38 o
   2  17   5      825.19      693.69    172.15 o
   3  17   5     3047.24     3333.17    148.59 o
   4  17   5      323.69      319.58     71.29 o
   5  17   5      255.29      300.61    120.83 o
  -2 -16   6      354.55      405.99     67.10 o
  -1 -16   6      287.87      339.69     64.35 o
   0 -16   6       35.42       88.68     54.31 o
   1 -16   6     5564.32     5294.34    211.41 o
   2 -16   6     1695.43     1611.91    130.67 o
   3 -16   6      962.58      976.74    127.64 o
   4 -16   6      136.36      -81.86     81.86 o
   5 -16   6      623.38      746.87    115.96 o
   6 -16   6     5694.64     5364.31    239.63 o
  -4 -15   6       53.34       46.17     54.85 o
  -3 -15   6     2233.57     2197.78    104.20 o
  -2 -15   6     6977.81     7280.32    185.11 o
  -1 -15   6      167.78      180.44     55.11 o
   0 -15   6      251.86       97.71     52.69 o
   1 -15   6      685.59      692.53     96.19 o
   2 -15   6     4480.59     4819.09    201.43 o
   3 -15   6     5391.62     5465.29    331.53 o
   4 -15   6      450.37      318.87     91.25 o
   5 -15   6      642.00      716.37    111.54 o
   6 -15   6      236.68      164.95     90.90 o
   7 -15   6     5054.51     5266.07    235.42 o
   8 -15   6      842.79      839.03    132.04 o
  -5 -14   6      536.85      586.42     71.05 o
  -4 -14   6     2374.95     2638.16    110.87 o
  -3 -14   6        5.67      -26.33     56.30 o
  -2 -14   6      535.84      374.17     60.09 o
  -1 -14   6     7821.83     7310.05    209.33 o
   0 -14   6       70.85       43.93     47.10 o
   1 -14   6     1281.36     1166.92    106.66 o
   2 -14   6      464.05      391.23    123.43 o
   3 -14   6     3532.64     3421.74    168.89 o
   4 -14   6     6538.76     5907.72    323.43 o
   5 -14   6      149.72      198.15     84.41 o
   6 -14   6      184.37       57.46     89.65 o
   7 -14   6      740.62      539.52    107.24 o
   8 -14   6     3326.32     3274.33    134.51 o
   9 -14   6     1409.97     1317.07    103.81 o
  -7 -13   6      756.68      853.11     86.83 o
  -6 -13   6       25.53       38.30     56.41 o
  -5 -13   6     3831.24     4229.83    219.64 o
  -4 -13   6     4228.54     4058.69    133.69 o
  -3 -13   6      287.05      394.62     60.02 o
  -2 -13   6       12.65       -9.88     44.31 o
  -1 -13   6        2.64      -42.18     42.39 o
   0 -13   6    12559.99    13115.71    261.04 o
   1 -13   6      894.70     1016.74    118.43 o
   2 -13   6     3310.74     3501.80    161.69 o
   3 -13   6       72.11       50.36     65.20 o
   4 -13   6     2391.63     2151.80    139.06 o
   5 -13   6    14576.51    14391.76    621.24 o
   6 -13   6      149.50      196.94     54.71 o
   7 -13   6       40.41      -31.17     52.01 o
   8 -13   6     1299.69     1518.73    103.37 o
   9 -13   6     3559.73     4147.88    129.43 o
  10 -13   6     4122.29     4330.26    223.34 o
  11 -13   6       15.43       62.12     63.28 o
  -8 -12   6     2339.00     2461.21    128.40 o
  -7 -12   6       20.31        5.68     56.80 o
  -6 -12   6     1027.96     1124.13    109.70 o
  -5 -12   6       18.88       14.85     46.86 o
  -4 -12   6     3482.74     3448.86    120.28 o
  -3 -12   6     8392.70     8379.72    224.11 o
  -2 -12   6      162.14      104.16     49.71 o
  -1 -12   6      106.34       92.38     42.58 o
   0 -12   6       92.23      140.97     44.26 o
   1 -12   6     5485.79     5241.71    189.93 o
   2 -12   6     3695.36     3751.30    223.26 o
   3 -12   6     1488.96     1431.34    109.48 o
   4 -12   6      141.92      142.96     94.44 o
   5 -12   6      365.10      259.32     62.63 o
   6 -12   6    12983.29    12988.35    285.96 o
   7 -12   6     1208.09     1187.07     65.98 o
   8 -12   6      666.23      533.43     61.59 o
   9 -12   6     2041.07     2052.26    100.71 o
  10 -12   6      529.35      578.30     74.00 o
  11 -12   6     5328.88     5335.83    213.08 o
  -8 -11   6       21.27      -51.47     55.72 o
  -7 -11   6     5246.52     5169.44    173.44 o
  -6 -11   6      521.15      461.38    104.61 o
  -5 -11   6     2292.85     2599.81    107.09 o
  -4 -11   6       42.20       66.71     49.70 o
  -3 -11   6     3290.12     3137.88    109.73 o
  -2 -11   6    11468.57    11271.50    227.84 o
  -1 -11   6        0.66       42.76     38.17 o
   0 -11   6       39.01       50.15     44.08 o
   1 -11   6     1302.60     1112.81     75.12 o
   2 -11   6     7304.47     7009.65    222.60 o
   3 -11   6     9662.02     9420.55    269.50 o
   4 -11   6     1012.28     1159.53     71.27 o
   5 -11   6      287.02      253.31     53.09 o
   6 -11   6        6.84       -7.55     36.25 o
   7 -11   6     6769.77     6443.95    156.88 o
   8 -11   6     1869.55     1871.28     91.94 o
   9 -11   6      360.36      416.77     63.97 o
  10 -11   6      503.20      536.02     74.75 o
  11 -11   6      115.55      116.22     68.08 o
  12 -11   6     4269.37     4598.03    181.90 o
  -9 -10   6     1155.72     1160.07    103.00 o
  -8 -10   6     1082.75     1245.09     98.38 o
  -7 -10   6       92.67       76.08     61.11 o
  -6 -10   6     4464.76     4639.16    260.65 o
  -5 -10   6     2020.08     2073.54     94.32 o
  -4 -10   6     4988.79     4898.98    149.92 o
  -3 -10   6       16.54       11.73     39.43 o
  -2 -10   6       18.59       42.86     39.24 o
  -1 -10   6    17283.81    17060.70    303.04 o
   0 -10   6      223.37      302.05     52.38 o
   1 -10   6     6044.11     6057.05    162.07 o
   2 -10   6      630.05      533.35    156.18 o
   3 -10   6     6601.58     6183.52    156.04 o
   4 -10   6    15011.15    14701.86    296.50 o
   5 -10   6       41.23       -1.20     33.51 o
   6 -10   6       64.28       -7.81     38.47 o
   7 -10   6      341.53      401.21     54.69 o
   8 -10   6    11082.12    11037.02    231.12 o
   9 -10   6     3633.33     3127.05    120.94 o
  10 -10   6        6.00        2.05     55.97 o
  11 -10   6     2056.72     2531.16    141.33 o
  12 -10   6       21.89      -31.15     59.81 o
  13 -10   6     4127.29     4010.79    170.23 o
 -10  -9   6      381.23      308.58     83.22 o
  -9  -9   6     3784.39     4043.89    162.81 o
  -8  -9   6       29.67      -52.57     52.57 o
  -7  -9   6     1706.84     1881.66    107.00 o
  -6  -9   6      348.01      363.29     62.13 o
  -5  -9   6     3958.94     3951.48    200.59 o
  -4  -9   6    11631.04    11014.52    225.13 o
  -3  -9   6     1211.27     1220.21     70.69 o
  -2  -9   6     3326.45     3453.89    108.24 o
  -1  -9   6       44.21       78.65     36.77 o
   0  -9   6    22254.76    19877.48    369.41 o
   1  -9   6     5944.82     5607.75    103.95 o
   2  -9   6     4117.89     4061.81     98.44 o
   3  -9   6      116.61      197.28     50.43 o
   4  -9   6      906.75      909.77     59.64 o
   5  -9   6    33092.84    31614.05    486.98 o
   6  -9   6     2185.22     2131.56     86.93 o
   7  -9   6      488.59      480.20     58.17 o
   8  -9   6     4551.82     4640.26    125.33 o
   9  -9   6      981.36      912.35     69.40 o
  10  -9   6     4991.66     5030.30    140.41 o
  11  -9   6      186.78      223.35     62.61 o
  12  -9   6      537.57      623.42     73.22 o
  13  -9   6      859.38     1065.33     95.14 o
  14  -9   6     3384.30     3862.50    154.25 o
 -10  -8   6       56.72       59.12     67.22 o
  -9  -8   6       10.52      -42.04     57.97 o
  -8  -8   6     3602.39     3794.27    149.74 o
  -7  -8   6      351.97      372.17     66.34 o
  -6  -8   6     3943.96     3999.60    170.91 o
  -5  -8   6       24.15      -17.71     44.05 o
  -4  -8   6     3250.32     2926.43    102.83 o
  -3  -8   6    11381.89    10858.28    216.14 o
  -2  -8   6       25.98        1.05     33.74 o
  -1  -8   6      216.71      254.13     28.22 o
   0  -8   6      259.41      171.21     25.13 o
   1  -8   6    10092.45     9513.62    157.13 o
   2  -8   6    10833.81    10874.84    158.92 o
   3  -8   6     1354.94     1292.12     57.41 o
   4  -8   6      548.24      488.74     45.73 o
   5  -8   6      484.00      508.88     42.07 o
   6  -8   6    15706.63    14932.96    225.04 o
   7  -8   6     3696.35     3556.92     96.49 o
   8  -8   6      489.25      431.23     49.55 o
   9  -8   6     1743.16     1897.36     79.46 o
  10  -8   6       85.18       23.20     42.72 o
  11  -8   6     7733.06     8421.07    188.87 o
  12  -8   6      176.29      107.48     59.26 o
  13  -8   6        2.83       38.36     63.04 o
  14  -8   6     2105.15     2134.09    120.30 o
 -11  -7   6     2029.65     2139.77    206.01 o
 -10  -7   6     1314.43     1224.34    107.49 o
  -9  -7   6     2213.53     2045.96    152.45 o
  -8  -7   6       64.55      -14.50     56.73 o
  -7  -7   6     8722.09     9334.25    246.62 o
  -6  -7   6     2703.16     2394.94    110.75 o
  -5  -7   6     5820.14     6027.49    130.45 o
  -4  -7   6       47.97       19.87     21.65 o
  -3  -7   6     1231.84     1177.42     44.37 o
  -2  -7   6    32204.59    32583.01    408.66 o
  -1  -7   6      494.75      571.42     34.62 o
   0  -7   6    11669.43    11210.16    186.53 o
   1  -7   6     1628.64     1603.87     52.21 o
   2  -7   6    11035.11    10440.04    156.90 o
   3  -7   6    38493.51    38554.78    473.06 o
   4  -7   6      982.47      848.61     43.89 o
   5  -7   6       70.47       73.11     29.76 o
   6  -7   6       64.33       59.91     32.19 o
   7  -7   6    16783.79    16577.53    246.58 o
   8  -7   6    12955.99    12295.65    227.12 o
   9  -7   6      680.89      656.78     55.12 o
  10  -7   6      425.45      507.06     59.51 o
  11  -7   6       70.45      132.81     56.95 o
  12  -7   6     6285.07     6150.60    173.80 o
  13  -7   6     1196.08     1052.23     89.98 o
  14  -7   6       16.36       26.70     63.42 o
 -11  -6   6      587.61      521.87     90.85 o
 -10  -6   6     3171.75     3586.99    205.34 o
  -9  -6   6      498.70      437.04     53.14 o
  -8  -6   6      474.00      407.36     52.37 o
  -7  -6   6       58.33       53.92     39.31 o
  -6  -6   6     5385.34     5547.23    135.40 o
  -5  -6   6    10031.46     9687.21    191.12 o
  -4  -6   6     1849.90     1719.92     69.40 o
  -3  -6   6      460.90      567.58     30.22 o
  -2  -6   6      490.20      610.48     31.26 o
  -1  -6   6    37740.90    36843.66    468.07 o
   0  -6   6     7005.76     7269.13    103.97 o
   1  -6   6     5528.09     5706.41    100.08 o
   2  -6   6     1392.79     1292.03     45.55 o
   3  -6   6     1096.53     1105.10     47.89 o
   4  -6   6    44331.98    41693.93    475.66 o
   5  -6   6     2166.48     2329.68     59.11 o
   6  -6   6     2986.82     2908.21     69.81 o
   7  -6   6     3849.86     3715.38    123.77 o
   8  -6   6    10929.79    10615.45    194.01 o
   9  -6   6    15381.27    14674.00    247.27 o
  10  -6   6       47.04       74.70     45.10 o
  11  -6   6      314.89      343.66     57.15 o
  12  -6   6     1096.54     1086.11     83.58 o
  13  -6   6     5912.40     6597.21    183.57 o
  14  -6   6     1715.69     1481.52    103.00 o
  15  -6   6       53.62       -9.65     64.92 o
 -11  -5   6      247.06      278.80     60.76 o
 -10  -5   6      390.09      380.48     64.75 o
  -9  -5   6     4666.72     4515.86    137.28 o
  -8  -5   6       32.85       -2.18     41.67 o
  -7  -5   6     4400.20     4555.17    114.36 o
  -6  -5   6        1.40       21.96     30.11 o
  -5  -5   6     7348.17     7024.55    134.10 o
  -4  -5   6    15245.36    14258.86    220.75 o
  -3  -5   6      708.96      702.60     33.55 o
  -2  -5   6     1414.76     1319.01     44.48 o
  -1  -5   6      206.54      313.38     27.13 o
   0  -5   6    13386.85    12830.77    170.10 o
   1  -5   6     3802.66     3435.32     87.33 o
   2  -5   6     3005.54     2731.02     73.64 o
   3  -5   6     1976.22     2426.51     57.65 o
   4  -5   6     1431.23     1462.83     43.98 o
   5  -5   6    19278.32    17883.85    215.51 o
   6  -5   6     2550.22     2953.48     64.59 o
   7  -5   6      167.53      178.40     35.40 o
   8  -5   6     1939.52     1821.45     54.12 o
   9  -5   6      129.38      141.06     31.96 o
  10  -5   6     7556.53     7604.09    132.77 o
  11  -5   6      281.31      226.39     48.58 o
  12  -5   6      639.77      571.42     70.06 o
  13  -5   6     1487.90     1744.54    101.71 o
  14  -5   6     1137.58     1105.33     92.08 o
  15  -5   6     2110.50     2018.41    115.96 o
 -12  -4   6     1422.59     1283.33     94.94 o
 -11  -4   6     1588.52     1491.13     94.86 o
 -10  -4   6     1085.30     1031.26     65.74 o
  -9  -4   6        7.04      -37.87     37.87 o
  -8  -4   6     5219.47     5401.79    127.51 o
  -7  -4   6     1319.90     1407.97     65.60 o
  -6  -4   6     9876.88     9498.65    172.66 o
  -5  -4   6       88.56      155.59     33.38 o
  -4  -4   6     2258.30     2110.53     66.89 o
  -3  -4   6    23930.74    24313.59    314.71 o
  -2  -4   6     3869.10     3905.85     87.37 o
  -1  -4   6     1551.69     1690.19     48.21 o
   0  -4   6     1459.41     1412.26     43.07 o
   1  -4   6    27104.32    25885.55    323.72 o
   2  -4   6    16867.92    17701.71    217.34 o
   3  -4   6     5281.10     5868.06     89.13 o
   4  -4   6      764.32      658.60     31.93 o
   5  -4   6     4131.84     4012.06     83.24 o
   6  -4   6    34766.15    35024.72    365.90 o
   7  -4   6    10043.42     9333.45    130.27 o
   8  -4   6     1071.90      935.29     43.27 o
   9  -4   6     1476.81     1607.23     54.88 o
  10  -4   6      465.23      431.46     42.48 o
  11  -4   6     9609.59     9343.37    162.29 o
  12  -4   6     1390.19     1206.02     69.08 o
  13  -4   6        0.82       42.79     50.61 o
  14  -4   6     2221.11     2108.17    124.48 o
  15  -4   6      154.79      103.30     71.02 o
 -12  -3   6      682.90      739.64     68.80 o
 -11  -3   6     3835.52     3698.03    119.46 o
 -10  -3   6     1777.30     1643.36     81.55 o
  -9  -3   6     3470.38     3351.71    105.99 o
  -8  -3   6      274.22      260.47     46.49 o
  -7  -3   6     3303.57     3299.43     96.84 o
  -6  -3   6     3220.08     3102.08     91.03 o
  -5  -3   6     4363.50     4677.74     93.98 o
  -4  -3   6      629.47      559.01     36.94 o
  -3  -3   6      223.76      224.39     29.12 o
  -2  -3   6    29016.61    29818.22    371.58 o
  -1  -3   6     1360.68     1610.79     46.55 o
   0  -3   6    12255.23    12248.01    150.97 o
   1  -3   6     1365.45     1357.69     37.89 o
   2  -3   6      661.70      879.85     35.38 o
   3  -3   6    61097.92    61970.05    674.59 o
   4  -3   6      108.20      118.68     21.11 o
   5  -3   6     3187.92     2513.39     96.74 o
   6  -3   6     3514.79     3501.66     63.86 o
   7  -3   6     8844.88     8327.77    112.16 o
   8  -3   6     9618.70     9260.77    130.11 o
   9  -3   6      291.13      340.81     33.19 o
  10  -3   6     1988.28     2000.55     68.84 o
  11  -3   6       51.04       31.29     34.78 o
  12  -3   6     8163.71     8582.48    157.23 o
  13  -3   6     2875.23     2611.70     95.65 o
  14  -3   6        1.52       51.68     52.15 o
  15  -3   6     2154.95     2591.34    123.81 o
 -12  -2   6      150.96      146.21     73.55 o
 -11  -2   6      306.24      256.76     56.43 o
 -10  -2   6     7356.17     7133.28    166.14 o
  -9  -2   6       25.58       68.15     43.55 o
  -8  -2   6      817.36      842.13     61.50 o
  -7  -2   6     1744.93     1673.29     67.98 o
  -6  -2   6     3378.31     3381.93     82.97 o
  -5  -2   6    13658.78    12866.15    195.73 o
  -4  -2   6    11580.29    11381.18    152.09 o
  -3  -2   6      779.13      888.97     36.20 o
  -2  -2   6      290.46      316.67     25.33 o
  -1  -2   6    28880.42    27067.54    314.19 o
   0  -2   6     8982.62    10598.05    133.34 o
   1  -2   6    17438.72    17986.22    215.88 o
   2  -2   6     2108.61     2574.54     60.82 o
   3  -2   6     6838.28     5779.17     89.68 o
   4  -2   6    57721.01    54457.45    595.24 o
   5  -2   6     2350.19     2891.83     58.95 o
   6  -2   6      736.69      945.41     35.40 o
   7  -2   6    10105.30    10520.90    135.93 o
   8  -2   6     2277.14     2112.17     57.88 o
   9  -2   6    16947.87    16346.17    211.43 o
  10  -2   6       84.64       26.47     31.13 o
  11  -2   6        9.80      -33.00     33.15 o
  12  -2   6      938.06      954.87     61.55 o
  13  -2   6     6239.87     6157.56    167.61 o
  14  -2   6     1803.45     1414.10     78.67 o
  15  -2   6       36.59      -35.86     49.31 o
  16  -2   6      529.80      617.44     96.34 o
 -12  -1   6     1969.94     2184.26    112.58 o
 -11  -1   6     1298.88     1521.25     89.01 o
 -10  -1   6      272.20      202.38     52.85 o
  -9  -1   6     8562.65     8938.94    184.34 o
  -8  -1   6     1220.21     1264.88     66.12 o
  -7  -1   6    11588.69    11905.25    183.60 o
  -6  -1   6       50.92       56.13     30.54 o
  -5  -1   6     1612.39     1565.32     51.06 o
  -4  -1   6    31537.84    31394.09    370.35 o
  -3  -1   6      215.12      271.97     27.46 o
  -2  -1   6    20892.49    21375.20    242.87 o
  -1  -1   6     1231.50     1643.44     42.80 o
   0  -1   6    31617.27    34059.24    409.46 o
   1  -1   6    50797.48    50141.55    548.59 o
   2  -1   6      226.77      220.50     24.16 o
   3  -1   6      956.89     1401.01     56.17 o
   4  -1   6     2346.06     2541.02     75.62 o
   5  -1   6    44802.68    47380.21    523.52 o
   6  -1   6    27366.04    27632.65    289.53 o
   7  -1   6       59.75      116.20     28.04 o
   8  -1   6     2121.18     1910.67     50.75 o
   9  -1   6     1167.48     1131.75     46.82 o
  10  -1   6    18821.58    18750.48    249.45 o
  11  -1   6      206.77      165.08     40.20 o
  12  -1   6       16.14      -19.76     38.37 o
  13  -1   6     1735.04     1739.53     81.68 o
  14  -1   6     1476.17     1532.66     80.87 o
  15  -1   6     3705.49     3822.51    117.28 o
  16  -1   6        0.22      -12.49     49.02 o
 -12   0   6     2825.82     2827.42    143.92 o
 -11   0   6     1260.44     1100.66     96.97 o
 -10   0   6     2222.19     2092.49     87.92 o
  -9   0   6      158.61      135.51     42.84 o
  -8   0   6     7198.45     7325.72    152.25 o
  -7   0   6     4805.29     4364.43    100.05 o
  -6   0   6     8095.15     8105.63    128.26 o
  -5   0   6     1768.04     1771.26     54.60 o
  -4   0   6     4842.12     5093.89     89.02 o
  -3   0   6    44623.86    45523.32    481.71 o
  -2   0   6    11014.45    11258.38    153.35 o
  -1   0   6     2691.29     2458.05     63.43 o
   0   0   6     6574.53     5947.53     89.60 o
   1   0   6    11035.28    10708.65    146.88 o
   2   0   6    63457.95    69645.39    747.46 o
   3   0   6      103.96      216.11     19.94 o
   4   0   6    12690.51    13401.25    178.58 o
   5   0   6     2008.91     2249.65     54.99 o
   6   0   6    49575.18    50810.20    562.69 o
   7   0   6    27505.78    28035.67    348.61 o
   8   0   6     2878.42     2772.43     67.82 o
   9   0   6      667.23      640.15     38.96 o
  10   0   6      616.32      580.18     45.84 o
  11   0   6     8357.59     7932.39    157.14 o
  12   0   6     2392.34     1860.89     76.64 o
  13   0   6      495.45      322.29     47.90 o
  14   0   6     2180.21     2278.11     86.78 o
  15   0   6      126.21      175.09     47.53 o
  16   0   6     2715.83     2757.26    101.01 o
 -12   1   6      123.35       97.62     67.53 o
 -11   1   6     4560.12     4776.20    157.99 o
 -10   1   6      419.44      533.51     60.18 o
  -9   1   6     4002.68     3859.74    110.55 o
  -8   1   6      537.20      532.10     54.26 o
  -7   1   6     3225.69     3024.34     84.41 o
  -6   1   6     4223.06     4460.95     91.80 o
  -5   1   6    10636.88    10493.54    141.53 o
  -4   1   6      779.18      643.14     33.36 o
  -3   1   6        7.55        0.79     18.10 o
  -2   1   6    32111.92    33213.86    357.46 o
  -1   1   6     1770.31     2555.40     67.64 o
   0   1   6     1455.42     1543.30     43.30 o
   1   1   6     3618.72     4379.61     92.48 o
   2   1   6       47.29       85.23     20.39 o
   3   1   6    65859.96    66355.69    824.05 o
   4   1   6      102.43      157.69     26.36 o
   5   1   6     3497.58     2960.57     80.50 o
   6   1   6     1965.60     1672.28     44.34 o
   7   1   6     1724.58     1432.41     44.91 o
   8   1   6    14442.37    14326.81    188.62 o
   9   1   6      251.93      297.56     34.40 o
  10   1   6        4.42        1.11     31.16 o
  11   1   6      835.60      845.63     51.92 o
  12   1   6     5423.05     5167.02    119.95 o
  13   1   6     2387.88     2350.08     80.15 o
  14   1   6      263.72      168.94     42.13 o
  15   1   6      810.41      844.62     73.77 o
  16   1   6       24.91       18.02     53.33 o
 -12   2   6     1057.42     1113.24    145.85 o
 -11   2   6       78.75      222.70     64.83 o
 -10   2   6     7364.69     7175.89    183.02 o
  -9   2   6        2.56      -42.00     42.00 o
  -8   2   6     9595.37     9927.41    197.25 o
  -7   2   6      130.12       75.09     30.86 o
  -6   2   6     3972.46     4074.67     82.49 o
  -5   2   6    26113.70    25142.01    295.70 o
  -4   2   6    10581.33    10364.43    141.91 o
  -3   2   6     8852.66     9185.87    126.58 o
  -2   2   6      970.61      984.64     35.48 o
  -1   2   6    59247.90    60219.51    653.40 o
   0   2   6    21236.67    21339.08    265.88 o
   1   2   6    27937.86    27653.97    395.45 o
   2   2   6      896.79      618.35     31.71 o
   3   2   6     2454.10     2091.71     53.33 o
   4   2   6    65826.62    61657.91    916.33 o
   5   2   6     8805.64    10588.81    158.92 o
   6   2   6     3859.15     4226.26     67.25 o
   7   2   6     6803.17     7101.66    101.05 o
   8   2   6     2362.86     2353.73     76.01 o
   9   2   6    24501.41    23720.57    329.20 o
  10   2   6       96.61       90.58     25.83 o
  11   2   6        3.85      -21.45     35.34 o
  12   2   6     2075.64     2326.56     84.45 o
  13   2   6     3039.88     3095.97    100.02 o
  14   2   6     4204.45     3892.74    116.90 o
  15   2   6       19.78      -16.96     44.80 o
  16   2   6      378.14      354.52     57.08 o
 -12   3   6     1125.87     1159.75     98.51 o
 -11   3   6     2094.34     2310.98    117.49 o
 -10   3   6       32.82       42.63     54.89 o
  -9   3   6     3821.78     4026.61    214.50 o
  -8   3   6     2770.28     2744.93    104.37 o
  -7   3   6     5338.83     5240.44    142.25 o
  -6   3   6       80.01      156.44     32.29 o
  -5   3   6       34.07       57.74     25.21 o
  -4   3   6    27578.38    27765.76    314.21 o
  -3   3   6     4644.41     4441.90     78.34 o
  -2   3   6    18102.30    18911.19    230.93 o
  -1   3   6     1432.28     1488.60     44.28 o
   0   3   6     5328.15     5963.59    100.91 o
   1   3   6    28028.01    29111.56    374.15 o
   2   3   6     4283.70     3579.16     71.23 o
   3   3   6     1457.73     2197.74     66.24 o
   4   3   6       15.94       99.06     28.26 o
   5   3   6    27481.83    29902.93    478.47 o
   6   3   6    15753.95    14448.68    255.85 o
   7   3   6     2273.94     2056.96     97.48 o
   8   3   6     1728.44     1296.91     57.66 o
   9   3   6       19.54      107.69     25.23 o
  10   3   6    13512.63    12820.55    228.15 o
  11   3   6      434.50      439.19     38.78 o
  12   3   6     1040.54      693.62     75.19 o
  13   3   6     1604.73     1452.12     89.36 o
  14   3   6      869.47      947.89     82.49 o
  15   3   6     4256.75     4038.07    149.55 o
  16   3   6       17.43       19.20     65.40 o
 -12   4   6     2573.84     2753.00    132.39 o
 -11   4   6      634.06      982.73    100.88 o
 -10   4   6     2558.93     2629.07    131.42 o
  -9   4   6       17.68       11.26     49.44 o
  -8   4   6     2215.13     2322.85     89.93 o
  -7   4   6     7654.58     7360.46    145.17 o
  -6   4   6     7742.50     7725.26    147.10 o
  -5   4   6     2284.55     2257.88     62.16 o
  -4   4   6       25.63       36.90     23.10 o
  -3   4   6     9946.77     9068.63    133.87 o
  -2   4   6     2436.02     2593.29     74.34 o
  -1   4   6    14959.25    13993.49    187.33 o
   0   4   6      573.92      368.00     22.35 o
   1   4   6      526.91      477.39     23.21 o
   2   4   6    31817.53    32494.01    741.60 o
   3   4   6     1809.34     1690.20     63.31 o
   4   4   6     9916.83     8704.77    134.39 o
   5   4   6     1241.79     1013.39     34.51 o
   6   4   6    13422.23    12829.34    200.96 o
   7   4   6    23275.66    24151.24    362.48 o
   8   4   6     1307.98     1494.66     97.57 o
   9   4   6      158.64      256.89     44.11 o
  10   4   6     1432.54     1446.11     69.60 o
  11   4   6     6378.57     6330.74    152.44 o
  12   4   6     1628.50     1388.30     95.47 o
  13   4   6     1105.58      846.18     73.50 o
  14   4   6     1334.21     1408.50     90.93 o
  15   4   6       26.85      -30.59     58.36 o
 -12   5   6      205.52       98.49     75.88 o
 -11   5   6     5646.84     5115.56    185.73 o
 -10   5   6      183.14      194.02     61.55 o
  -9   5   6     3730.88     3953.07    134.89 o
  -8   5   6        0.51       -5.70     40.02 o
  -7   5   6     2438.46     2924.54     89.84 o
  -6   5   6     9525.38     9674.68    166.30 o
  -5   5   6     2380.47     2568.52     75.98 o
  -4   5   6     3877.49     3546.76    106.60 o
  -3   5   6      206.46      254.04     30.22 o
  -2   5   6    29051.48    29710.87    375.54 o
  -1   5   6    13475.31    15107.36    197.47 o
   0   5   6     4535.41     5044.83     91.77 o
   1   5   6      214.92      233.97     27.10 o
   2   5   6     1461.61     1361.55     43.68 o
   3   5   6    65498.03    66045.09   1023.29 o
   4   5   6    12595.48    14874.59    254.95 o
   5   5   6      325.43      337.26     65.83 o
   6   5   6      870.36      816.03     55.23 o
   7   5   6     8275.07     8332.78    138.44 o
   8   5   6    29064.00    28713.68    473.75 o
   9   5   6        1.69       48.07     33.44 o
  10   5   6        3.23       69.43     39.33 o
  11   5   6      344.60      154.62     51.04 o
  12   5   6     5519.77     5512.55    146.33 o
  13   5   6     5285.57     5330.53    152.03 o
  14   5   6       51.56       45.04     50.36 o
  15   5   6      709.50      604.49     77.83 o
 -11   6   6      133.59      158.47     66.43 o
 -10   6   6     6521.48     6714.51    185.26 o
  -9   6   6       33.17      -43.23     43.23 o
  -8   6   6     7608.65     7507.02    153.76 o
  -7   6   6      129.00       43.33     38.59 o
  -6   6   6     1264.63     1335.78     62.49 o
  -5   6   6    19839.89    18689.13    262.94 o
  -4   6   6     2938.29     2668.41     72.46 o
  -3   6   6    10324.39    10237.26    167.12 o
  -2   6   6      173.03      113.96     20.45 o
  -1   6   6    24772.94    27028.76    495.25 o
   0   6   6    38863.34    39649.46    633.67 o
   1   6   6      846.99      797.93     32.12 o
   2   6   6      192.20      239.00     32.98 o
   3   6   6       17.11      -19.11     19.11 o
   4   6   6    30628.87    32730.44    525.46 o
   5   6   6    19746.18    21396.12    412.96 o
   6   6   6      972.14     1019.20     54.34 o
   7   6   6      699.38      752.18     46.61 o
   8   6   6      583.59      750.13     72.31 o
   9   6   6    13686.46    13250.34    336.40 o
  10   6   6     1896.70     2006.90     75.17 o
  11   6   6        4.61       -7.09     36.30 o
  12   6   6     1216.60     1207.42     73.14 o
  13   6   6      891.70      774.03     69.65 o
  14   6   6     3297.92     3267.10    124.47 o
  15   6   6        5.89      -34.92     54.41 o
 -11   7   6     1843.64     1948.44    114.97 o
 -10   7   6       24.32       51.60     68.37 o
  -9   7   6     4346.19     4510.36    144.84 o
  -8   7   6     3547.32     3297.50    110.44 o
  -7   7   6     6007.58     6061.75    143.27 o
  -6   7   6      194.04      193.80     46.85 o
  -5   7   6       11.38       75.59     38.70 o
  -4   7   6    26725.61    26769.61    408.69 o
  -3   7   6     4975.37     4604.53    107.31 o
  -2   7   6     9483.74     9950.00    158.85 o
  -1   7   6      771.36      650.05     45.25 o
   0   7   6     8729.84     8842.34    173.98 o
   1   7   6    43539.07    43765.19    685.68 o
   2   7   6      141.43      199.48     32.00 o
   3   7   6     6791.32     7581.45    142.65 o
   4   7   6      417.90      425.08     31.84 o
   5   7   6    13841.62    14139.57    294.98 o
   6   7   6    11760.21    11417.67    180.60 o
   7   7   6     1092.12     1086.68     44.37 o
   8   7   6      316.47      118.49     29.47 o
   9   7   6      191.14      273.57     31.02 o
  10   7   6     7668.76     7735.36    185.11 o
  11   7   6      613.93      540.38     51.34 o
  12   7   6      655.32      560.78     60.06 o
  13   7   6      761.01      716.18     67.22 o
  14   7   6      190.47      178.42     57.65 o
  15   7   6     2273.70     2268.20    112.37 o
 -11   8   6      119.74      146.39     79.36 o
 -10   8   6     4440.31     4701.91    173.75 o
  -9   8   6       47.04      114.87     61.64 o
  -8   8   6      660.39      671.88     69.59 o
  -7   8   6     7263.84     7686.28    179.55 o
  -6   8   6     7547.76     7953.86    175.57 o
  -5   8   6     5975.83     5252.57    130.06 o
  -4   8   6        8.56       32.22     32.06 o
  -3   8   6    17465.81    17583.30    318.53 o
  -2   8   6    13545.27    14165.75    312.92 o
  -1   8   6    12887.43    12426.41    272.26 o
   0   8   6      460.93      514.12     40.46 o
   1   8   6      201.28      432.37     71.66 o
   2   8   6    32737.87    34920.15    641.62 o
   3   8   6       32.63       16.04     36.29 o
   4   8   6     7621.61     8158.17    157.34 o
   5   8   6     4561.88     4298.56    148.80 o
   6   8   6     7653.06     7618.44    174.46 o
   7   8   6    36244.89    38286.00    708.08 o
   8   8   6       57.21      100.84     54.47 o
   9   8   6       52.52      -28.64     28.64 o
  10   8   6     2960.82     2800.80     83.28 o
  11   8   6     4707.93     5013.31    123.64 o
  12   8   6     3586.30     3771.21    117.93 o
  13   8   6      249.85      213.38     53.58 o
  14   8   6      688.09      608.98     69.35 o
 -10   9   6      325.59      326.67     77.90 o
  -9   9   6     4325.59     4211.51    155.93 o
  -8   9   6     1564.14     1574.55     89.32 o
  -7   9   6     1794.79     1865.04     92.14 o
  -6   9   6     7392.96     6738.25    167.77 o
  -5   9   6     1984.64     1760.37     71.99 o
  -4   9   6    12843.16    12558.39    254.00 o
  -3   9   6     2481.75     2300.98     64.55 o
  -2   9   6    15553.39    15415.16    338.67 o
  -1   9   6    13243.56    13000.32    286.06 o
   0   9   6     1401.99     1614.85     72.80 o
   1   9   6      194.12       40.64     26.35 o
   2   9   6       11.91       63.06     31.01 o
   3   9   6    28595.36    27204.42    506.77 o
   4   9   6     6623.74     6782.05    138.35 o
   5   9   6     1320.96     1182.31     50.66 o
   6   9   6      461.35      508.57     80.03 o
   7   9   6     1418.40     1336.89    115.14 o
   8   9   6    15983.16    15652.16    498.65 o
   9   9   6       11.59      -52.33     52.33 o
  10   9   6     1049.83     1034.02     58.70 o
  11   9   6      207.70      241.89     39.67 o
  12   9   6     3111.64     3059.43     99.21 o
  13   9   6     5212.96     4987.24    137.68 o
  14   9   6      258.32      308.11     59.90 o
 -10  10   6     3301.76     3379.57    187.16 o
  -9  10   6      686.75      597.14     74.47 o
  -8  10   6     3563.65     3605.94    143.46 o
  -7  10   6      611.11      590.66     61.28 o
  -6  10   6       26.78       36.06     38.37 o
  -5  10   6     8746.39     8828.45    231.21 o
  -4  10   6      128.18      136.67     56.02 o
  -3  10   6     5722.65     6069.88    221.14 o
  -2  10   6      538.36      616.07     64.36 o
  -1  10   6     3301.44     3307.47    148.00 o
   0  10   6    25995.02    24489.13    474.85 o
   1  10   6      283.76      182.49     53.95 o
   2  10   6     1514.77     1935.18    103.29 o
   3  10   6     1154.43     1166.45     62.20 o
   4  10   6    10548.92    10652.16    282.93 o
   5  10   6    11116.60    11519.92    301.60 o
   6  10   6      980.93     1123.61     63.53 o
   7  10   6       63.26       83.17     37.94 o
   8  10   6       18.40       39.81    106.75 o
   9  10   6     6000.03     5943.99    218.32 o
  10  10   6      325.05      519.91     88.29 o
  11  10   6     1317.57     1290.74     71.84 o
  12  10   6      193.40      175.84     52.68 o
  13  10   6      241.35      215.35     48.51 o
  -9  11   6     3415.85     3531.28    195.48 o
  -8  11   6     5443.51     5539.40    200.01 o
  -7  11   6     1926.25     1925.27    106.42 o
  -6  11   6      638.42      509.45     64.78 o
  -5  11   6      141.51       45.62     60.51 o
  -4  11   6     9862.61     9744.57    285.60 o
  -3  11   6     4002.70     3550.21    143.25 o
  -2  11   6     6653.50     6670.21    192.34 o
  -1  11   6      150.04       80.27     43.74 o
   0  11   6     1829.24     1799.72    135.63 o
   1  11   6    18903.73    19059.13    491.42 o
   2  11   6        1.54      -52.12     82.86 o
   3  11   6     3874.33     3590.99    106.80 o
   4  11   6      563.27      533.31     54.62 o
   5  11   6     7621.76     7584.04    263.64 o
   6  11   6    12583.80    12227.14    227.43 o
   7  11   6     1465.93     1405.43     62.25 o
   8  11   6       14.37       17.80    113.50 o
   9  11   6      731.66      771.34     86.72 o
  10  11   6     4596.79     5040.12    210.76 o
  11  11   6     1303.44     1210.25     78.92 o
  12  11   6      236.10      254.99     55.28 o
  13  11   6      699.30      613.39     92.24 o
  -9  12   6       58.13       -2.34     66.24 o
  -8  12   6      109.45      116.35     65.80 o
  -7  12   6     7305.88     7800.89    256.79 o
  -6  12   6     1479.05     1278.75    115.62 o
  -5  12   6     5545.89     5301.81    199.79 o
  -4  12   6       50.34       67.56     60.09 o
  -3  12   6     6777.34     6824.26    209.09 o
  -2  12   6    10578.72     9923.36    255.72 o
  -1  12   6     4071.21     3874.46    159.83 o
   0  12   6      420.45      298.60     67.90 o
   1  12   6        2.46      -13.96     52.47 o
   2  12   6    17222.02    17699.85   1070.60 o
   3  12   6     4546.12     5037.11    135.80 o
   4  12   6     1820.80     1866.02     84.38 o
   5  12   6      177.53      227.41    106.58 o
   6  12   6     2238.84     1743.56    141.03 o
   7  12   6    17944.87    18766.88    334.74 o
   8  12   6      517.13      418.00     66.27 o
   9  12   6        6.91        6.19     60.85 o
  10  12   6      995.77      898.27    164.40 o
  11  12   6     2499.99     2606.75    191.75 o
  12  12   6     3273.23     3928.80    164.76 o
  -8  13   6      548.85      723.89     84.31 o
  -7  13   6       79.68       21.16     76.09 o
  -6  13   6     5577.64     5912.78    275.65 o
  -5  13   6      728.09      831.80    100.26 o
  -4  13   6    10085.08    10427.07    290.04 o
  -3  13   6      162.17      101.86     59.90 o
  -2  13   6     4857.90     5014.49    185.13 o
  -1  13   6    13523.35    13796.37    317.79 o
   0  13   6     1218.22     1049.10     88.86 o
   1  13   6      399.66      464.86     79.90 o
   2  13   6     1994.99     1904.06    118.42 o
   3  13   6     7399.86     7613.97    240.44 o
   4  13   6     2969.77     2766.21    107.47 o
   5  13   6     1203.82     1144.32    122.39 o
   6  13   6      197.40      216.65     87.24 o
   7  13   6      352.54      548.78    110.64 o
   8  13   6     9875.13     9216.35    513.15 o
   9  13   6      691.79      880.35    154.19 o
  10  13   6      270.79      425.34     99.50 o
  11  13   6      456.05      596.34    116.96 o
  -7  14   6     1001.58     1219.13    137.86 o
  -6  14   6        9.24       88.03     77.64 o
  -5  14   6     8491.84     9178.40    664.70 o
  -4  14   6     1606.01     1628.00    119.20 o
  -3  14   6     4355.59     4071.91    165.60 o
  -2  14   6       24.11       25.88     54.71 o
  -1  14   6      991.06     1045.85     81.54 o
   0  14   6    17500.11    18144.10    387.89 o
   1  14   6       19.58      -37.28     64.08 o
   2  14   6     2551.88     2637.43    143.08 o
   3  14   6     1277.56     1520.75    118.77 o
   4  14   6     5144.94     4901.44    156.34 o
   5  14   6    11953.09    12988.67    557.13 o
   6  14   6      123.21       80.48     86.35 o
   7  14   6        0.74       28.97     91.17 o
   9  14   6     4149.96     4123.62    200.32 o
  10  14   6     1188.05     1160.71    121.90 o
  -6  15   6     2787.35     2770.21    166.05 o
  -5  15   6      125.13      169.47     83.67 o
  -4  15   6     6538.66     6346.17    226.95 o
  -3  15   6     3982.72     3933.95    213.33 o
  -2  15   6     4559.57     4150.56    167.41 o
  -1  15   6      678.63      712.39     90.45 o
   0  15   6      222.02      313.99     57.41 o
   1  15   6    11810.21    11202.36    355.99 o
   2  15   6      576.19      402.26     81.82 o
   3  15   6     3321.65     3123.65    150.90 o
   4  15   6      405.24      416.75     60.79 o
   5  15   6     1505.42     1457.00    153.45 o
   6  15   6     9246.25    11002.24    575.25 o
   9  15   6      431.55      473.12     75.12 o
  -4  16   6       55.08       30.66     75.32 o
  -3  16   6     2703.83     2783.67    149.19 o
  -2  16   6     7983.86     8384.95    251.70 o
  -1  16   6     1831.13     1654.79    111.48 o
   0  16   6     1420.76     1494.56    113.76 o
   1  16   6       24.34       89.29    142.00 o
   2  16   6     7866.87     7721.40    473.77 o
   3  16   6     2621.83     2716.27    131.07 o
   4  16   6     2159.34     2062.02    108.76 o
  -2  17   6     1025.89     1136.23    138.98 o
  -1  17   6     7423.81     7435.84    230.07 o
   0  17   6      193.18      217.73     64.69 o
   1  17   6      868.67      829.17    202.13 o
   2  17   6     1214.25     1301.48    153.04 o
   3  17   6     2683.46     3041.64    192.08 o
   4  17   6     3260.05     3151.36    171.98 o
  -1 -16   7     4405.18     4314.55    149.76 o
   0 -16   7      124.37      102.09     61.11 o
   1 -16   7       20.72       17.62     57.52 o
   2 -16   7      476.88      227.17     71.19 o
   3 -16   7     4705.32     4808.22    177.17 o
   4 -16   7     2544.08     2448.05    219.56 o
   5 -16   7        3.44      -41.80     83.18 o
  -3 -15   7     1000.93     1459.52     95.36 o
  -2 -15   7      286.35      245.89     76.59 o
  -1 -15   7      584.70      679.60     92.60 o
   0 -15   7     9824.06    10168.24    234.26 o
   1 -15   7       35.13       26.61     58.72 o
   2 -15   7        1.75       23.64     59.19 o
   3 -15   7     2066.92     2006.39    164.82 o
   4 -15   7     3649.25     3393.41    345.44 o
   5 -15   7     6058.20     6419.12    251.76 o
   6 -15   7        1.18      -13.80    107.47 o
   7 -15   7      458.13      532.17    112.89 o
   8 -15   7      373.16      310.26    116.15 o
  -5 -14   7       20.99       -3.40     55.43 o
  -4 -14   7     4578.88     4663.82    156.11 o
  -3 -14   7     2687.17     2665.97    116.48 o
  -2 -14   7      226.63      157.38     57.52 o
  -1 -14   7      309.34      242.40     58.57 o
   0 -14   7        4.71       -4.01     48.23 o
   1 -14   7     9291.62     8831.27    229.37 o
   2 -14   7     2169.63     2297.86    117.84 o
   3 -14   7       41.91       12.98     69.22 o
   4 -14   7     1804.31     1790.56    195.36 o
   5 -14   7     2686.72     2630.61    162.37 o
   6 -14   7     9786.56     9159.63    306.02 o
   7 -14   7       14.95      -24.40     79.06 o
   8 -14   7      173.43      192.09     65.15 o
   9 -14   7     2186.34     2310.38    129.23 o
  -6 -13   7        4.15      -54.86     57.11 o
  -5 -13   7      738.52      788.82     79.01 o
  -4 -13   7      168.62      104.29     55.50 o
  -3 -13   7     3641.90     3637.23    131.46 o
  -2 -13   7     6492.66     6671.88    176.51 o
  -1 -13   7       59.61      -30.50     47.73 o
   0 -13   7      167.07      145.75     66.70 o
   1 -13   7     1196.43     1233.74    145.23 o
   2 -13   7     5587.61     5356.39    168.77 o
   3 -13   7     3848.31     3962.57    220.92 o
   4 -13   7     1491.83     1516.37    125.35 o
   5 -13   7      926.58      769.37    105.85 o
   6 -13   7       15.40       49.77     65.10 o
   7 -13   7     7165.29     7046.78    286.86 o
   8 -13   7      407.52      357.32     72.71 o
   9 -13   7       92.16       80.32     52.72 o
  10 -13   7     2095.80     2140.56    106.62 o
  -7 -12   7       10.26      -26.19     60.27 o
  -6 -12   7     4794.12     4686.63    166.86 o
  -5 -12   7      873.68      738.55     75.99 o
  -4 -12   7      455.08      402.37     62.73 o
  -3 -12   7      945.24      729.47     69.29 o
  -2 -12   7      770.17      747.61     68.55 o
  -1 -12   7     8157.65     7918.98    189.54 o
   0 -12   7      539.65      596.89     84.07 o
   1 -12   7       62.22       26.61     47.83 o
   2 -12   7     4270.82     4085.19    144.87 o
   3 -12   7     3928.77     3741.22    200.39 o
   4 -12   7     7818.25     8026.22    357.08 o
   5 -12   7       13.01       62.09     48.12 o
   6 -12   7      882.33      881.68     77.63 o
   7 -12   7      755.36      700.64     59.60 o
   8 -12   7     8089.86     8497.50    194.93 o
   9 -12   7     2169.31     2183.21    175.76 o
  10 -12   7       31.97        1.00     77.59 o
  11 -12   7     1707.41     1830.84    121.77 o
  -8 -11   7      774.02      768.68    116.41 o
  -7 -11   7      174.47      120.12     63.74 o
  -6 -11   7       11.68       25.13     56.08 o
  -5 -11   7     7794.08     7977.88    198.19 o
  -4 -11   7     3040.79     3048.29    218.41 o
  -3 -11   7     2246.28     2351.33    103.38 o
  -2 -11   7       94.15      104.24     56.59 o
  -1 -11   7      248.78      193.71     47.47 o
   0 -11   7    11485.64    10871.10    225.80 o
   1 -11   7      307.55      413.79     74.66 o
   2 -11   7       27.66        2.65     44.29 o
   3 -11   7     4160.68     4094.45    109.76 o
   4 -11   7     3707.24     3874.68    128.39 o
   5 -11   7     9968.41     9533.51    226.46 o
   6 -11   7       10.95       36.42     39.53 o
   7 -11   7      679.17      771.75     65.65 o
   8 -11   7     1081.09     1121.22     78.27 o
   9 -11   7     4589.16     4461.79    173.08 o
  10 -11   7     2199.26     2390.55    114.93 o
  11 -11   7       38.12      138.10     70.73 o
  12 -11   7     1129.65     1427.54    211.01 o
  -8 -10   7     4493.75     4666.34    177.09 o
  -7 -10   7        6.09       11.68     58.34 o
  -6 -10   7      719.53      725.87     80.82 o
  -5 -10   7      752.40      696.21     76.19 o
  -4 -10   7     5692.07     5901.95    179.38 o
  -3 -10   7     6024.48     6139.66    159.92 o
  -2 -10   7      270.81      323.84     53.08 o
  -1 -10   7       32.72      -17.29     38.74 o
   0 -10   7       36.64      -24.05     38.34 o
   1 -10   7    18546.40    18737.57    500.13 o
   2 -10   7     3851.94     3903.64    105.25 o
   3 -10   7       86.20       80.44     37.45 o
   4 -10   7     4873.78     4709.80    106.77 o
   5 -10   7     2274.10     2257.77    152.95 o
   6 -10   7    14049.12    14002.54    260.44 o
   7 -10   7       55.81      103.31     46.02 o
   8 -10   7      114.00       96.03     49.69 o
   9 -10   7     2293.24     2725.75    175.60 o
  10 -10   7     4181.55     4564.34    197.86 o
  11 -10   7     1994.30     1804.34    142.97 o
  12 -10   7       36.18       51.86     71.81 o
  13 -10   7     1217.31     1598.92    123.03 o
  -9  -9   7       85.30      127.54     70.31 o
  -8  -9   7       15.13      -55.14     55.14 o
  -7  -9   7     6321.18     6556.72    198.96 o
  -6  -9   7      357.80      422.36     92.21 o
  -5  -9   7     1890.74     1926.89    104.51 o
  -4  -9   7      722.50      826.83     68.22 o
  -3  -9   7     2270.90     2163.09     93.64 o
  -2  -9   7    20502.23    20228.36    418.35 o
  -1  -9   7      123.03      138.54     43.36 o
   0  -9   7      498.22      629.68     45.92 o
   1  -9   7     4001.35     4163.36    107.94 o
   2  -9   7     5322.72     5169.74    125.53 o
   3  -9   7    18075.35    17567.00    265.15 o
   4  -9   7      780.05      821.64     54.71 o
   5  -9   7     1931.83     1821.69     71.40 o
   6  -9   7      448.23      481.01     55.04 o
   7  -9   7    15630.22    15046.57    281.27 o
   8  -9   7     2856.05     2777.73     99.55 o
   9  -9   7      170.28      120.16     48.96 o
  10  -9   7     4175.98     3778.23    154.04 o
  11  -9   7      835.99      866.57     75.55 o
  12  -9   7     5468.87     5151.71    191.11 o
  13  -9   7       21.38      -38.44     57.39 o
 -10  -8   7     1839.53     1657.01    125.90 o
  -9  -8   7      965.35      913.00    110.09 o
  -8  -8   7      227.45      310.56     73.00 o
  -7  -8   7        2.52        1.16     53.16 o
  -6  -8   7     9268.36     9098.46    234.36 o
  -5  -8   7     3225.52     2769.09    118.87 o
  -4  -8   7     2864.15     2883.27    106.87 o
  -3  -8   7      550.86      523.00     38.73 o
  -2  -8   7     2614.73     2656.19     67.62 o
  -1  -8   7    27625.31    27259.21    353.95 o
   0  -8   7      259.97      205.21     35.04 o
   1  -8   7     1281.11     1319.57     51.81 o
   2  -8   7     5277.76     4883.06    103.63 o
   3  -8   7    10228.09     9874.29    170.86 o
   4  -8   7    32329.18    30744.16    429.12 o
   5  -8   7      114.25      147.41     32.17 o
   6  -8   7      746.48      812.76     48.65 o
   7  -8   7     2519.20     2553.66     91.40 o
   8  -8   7    10791.73    10856.59    190.79 o
   9  -8   7     7986.62     7887.41    167.83 o
  10  -8   7       85.78       78.57     43.32 o
  11  -8   7     2158.63     2163.47     99.56 o
  12  -8   7      204.98      252.09     65.10 o
  13  -8   7     5875.60     6636.77    245.26 o
  14  -8   7       10.78      -22.23     72.70 o
 -10  -7   7      682.21      954.48    104.16 o
  -9  -7   7     3480.69     3677.57    160.11 o
  -8  -7   7      806.69      902.02     90.34 o
  -7  -7   7     1401.13     1365.31     97.44 o
  -6  -7   7      420.34      471.13     48.63 o
  -5  -7   7     9342.63     9204.81    187.84 o
  -4  -7   7     9727.82     9937.08    195.37 o
  -3  -7   7     2604.45     2730.71     98.83 o
  -2  -7   7       20.45       39.93     30.17 o
  -1  -7   7       35.64       15.03     23.70 o
   0  -7   7    32679.03    32963.09    415.50 o
   1  -7   7     3814.10     3734.76     87.87 o
   2  -7   7     2884.99     3204.42     75.98 o
   3  -7   7     5479.35     5174.00     95.71 o
   4  -7   7     2409.19     2345.57     64.75 o
   5  -7   7    14520.39    14263.56    199.31 o
   6  -7   7      266.56      286.03     38.29 o
   7  -7   7      556.96      633.88     46.47 o
   8  -7   7     3375.42     3496.15     95.98 o
   9  -7   7     6064.89     6344.72    128.53 o
  10  -7   7     5665.57     5307.45    128.97 o
  11  -7   7       15.32       41.59     47.60 o
  12  -7   7     1576.54     1904.74    102.88 o
  13  -7   7      324.58      459.51     72.36 o
  14  -7   7     2544.25     2566.35    124.98 o
 -10  -6   7       22.89       -9.09     45.68 o
  -9  -6   7      518.21      602.11     67.46 o
  -8  -6   7     6943.63     7068.63    209.45 o
  -7  -6   7      272.92      339.99     52.56 o
  -6  -6   7     1543.10     1451.37     77.39 o
  -5  -6   7      149.51      212.26     44.96 o
  -4  -6   7     9423.77     8962.08    158.34 o
  -3  -6   7    22987.27    22341.96    300.75 o
  -2  -6   7      215.03      263.52     31.39 o
  -1  -6   7       42.60       18.20     22.90 o
   0  -6   7     3341.98     3568.24     74.96 o
   1  -6   7    13743.84    12614.93    200.04 o
   2  -6   7     3206.24     3131.96     74.66 o
   3  -6   7     4889.89     5162.25     94.71 o
   4  -6   7     2419.54     2619.37     61.69 o
   5  -6   7      123.01      115.35     26.67 o
   6  -6   7    35805.80    34902.39    391.07 o
   7  -6   7     2286.36     2284.66     62.16 o
   8  -6   7      208.40      249.80     37.14 o
   9  -6   7     7594.11     7530.79    147.16 o
  10  -6   7     1098.88     1159.04     65.74 o
  11  -6   7     6317.31     6056.55    162.54 o
  12  -6   7       17.18       35.28     53.80 o
  13  -6   7      598.09      690.44     82.19 o
  14  -6   7     1270.53     1439.09    102.03 o
  15  -6   7     1344.18     1532.16    108.90 o
 -11  -5   7     1449.13     1484.05    146.23 o
 -10  -5   7     1603.36     1552.60     93.78 o
  -9  -5   7      626.47      569.13     67.51 o
  -8  -5   7       78.89      -35.94     35.94 o
  -7  -5   7     7719.42     7563.61    153.56 o
  -6  -5   7     1552.14     1445.47     70.20 o
  -5  -5   7     3518.27     3549.60    108.09 o
  -4  -5   7      232.28      272.73     36.89 o
  -3  -5   7     1543.32     1660.63     92.46 o
  -2  -5   7    13814.80    13374.64    183.77 o
  -1  -5   7        1.84      -10.69     21.14 o
   0  -5   7     1001.29      950.05     42.79 o
   1  -5   7     7006.91     7223.46    120.59 o
   2  -5   7     1203.60      978.72     40.33 o
   3  -5   7    26089.02    25905.55    291.64 o
   4  -5   7     2706.56     2286.10     57.03 o
   5  -5   7     2014.40     1768.50     51.85 o
   6  -5   7      645.52      657.34     38.49 o
   7  -5   7    13636.10    13236.76    162.64 o
   8  -5   7     7207.81     7147.23    125.46 o
   9  -5   7     1070.66     1064.54     51.64 o
  10  -5   7     1595.11     1537.95     66.87 o
  11  -5   7      116.17      228.50     50.87 o
  12  -5   7     9159.94     9006.16    320.42 o
  13  -5   7      511.79      419.94     70.17 o
  14  -5   7       28.31       82.21     63.15 o
  15  -5   7     1904.11     2127.25    169.67 o
 -11  -4   7     1175.33     1170.98     71.26 o
 -10  -4   7     4374.78     4146.08    121.28 o
  -9  -4   7      999.02      995.47     67.02 o
  -8  -4   7     2169.14     2022.83     82.86 o
  -7  -4   7        2.38      -22.61     35.72 o
  -6  -4   7    11437.83    11276.97    200.81 o
  -5  -4   7     3943.03     3852.81    106.99 o
  -4  -4   7     8234.34     8030.80    140.98 o
  -3  -4   7      213.41      237.09     29.99 o
  -2  -4   7      486.29      398.51     30.02 o
  -1  -4   7    44881.10    43669.89    497.26 o
   0  -4   7     1909.35     2052.99     60.89 o
   1  -4   7    11026.25    10923.76    134.81 o
   2  -4   7     7324.18     7645.86    108.69 o
   3  -4   7    17879.00    16796.66    200.97 o
   4  -4   7    37420.80    37859.20    434.01 o
   5  -4   7       44.72       22.45     22.15 o
   6  -4   7      397.86      352.57     29.41 o
   7  -4   7     2758.62     2701.94     60.73 o
   8  -4   7    13540.50    13592.63    175.91 o
   9  -4   7     5050.53     5302.62    102.74 o
  10  -4   7     1046.82      942.47     52.45 o
  11  -4   7     1084.50     1305.57     65.66 o
  12  -4   7      127.42      144.81     60.25 o
  13  -4   7     6869.69     7320.26    170.71 o
  14  -4   7      688.95      751.39     93.49 o
  15  -4   7      142.77       90.53     98.94 o
 -11  -3   7        6.82        6.75     49.41 o
 -10  -3   7      488.22      438.40     59.15 o
  -9  -3   7     8229.60     8384.37    180.80 o
  -8  -3   7       11.70       47.08     41.42 o
  -7  -3   7      508.49      690.87     73.18 o
  -6  -3   7     2975.06     3166.97     96.17 o
  -5  -3   7     4429.84     4373.78    101.07 o
  -4  -3   7    29219.23    30638.89    369.30 o
  -3  -3   7      141.92      240.54     30.39 o
  -2  -3   7     1117.82     1280.31     46.70 o
  -1  -3   7     1778.50     1725.60     44.83 o
   0  -3   7    35043.17    36159.25    369.41 o
   1  -3   7    15450.89    15077.79    172.51 o
   2  -3   7      673.00      987.37     35.60 o
   3  -3   7     5161.30     5546.99     87.15 o
   4  -3   7       17.66       53.10     20.69 o
   5  -3   7    26167.79    26450.47    318.15 o
   6  -3   7     2152.97     2138.38     53.09 o
   7  -3   7      221.06      384.11     29.53 o
   8  -3   7    11193.10    11488.39    145.86 o
   9  -3   7     5558.25     5561.82     98.20 o
  10  -3   7     6699.83     6382.38    123.98 o
  11  -3   7       18.46       69.73     35.43 o
  12  -3   7     3519.13     3900.82    102.97 o
  13  -3   7     1430.82     1571.39     78.56 o
  14  -3   7     4559.30     4743.74    207.66 o
  15  -3   7     1338.27     1142.05    229.26 o
 -11  -2   7     1764.96     1704.67     93.01 o
 -10  -2   7      114.93       53.79     48.79 o
  -9  -2   7       81.66      190.41     58.25 o
  -8  -2   7     9276.97     9002.51    185.37 o
  -7  -2   7     2094.27     1877.81     89.59 o
  -6  -2   7     4502.40     4325.39     99.27 o
  -5  -2   7      339.77      456.93     42.74 o
  -4  -2   7     8235.94     8489.29    146.87 o
  -3  -2   7    23321.95    22494.67    262.44 o
  -2  -2   7     1242.19     1067.32     39.94 o
  -1  -2   7     1665.87     1900.31     49.20 o
   0  -2   7     2240.17     2009.56     46.68 o
   1  -2   7    18024.87    17100.78    199.55 o
   2  -2   7    16574.67    18285.53    239.21 o
   3  -2   7     3977.86     3511.05     73.06 o
   4  -2   7     1540.08     1510.99     53.92 o
   5  -2   7     2951.85     2951.53     60.86 o
   6  -2   7    31214.61    30430.66    356.43 o
   7  -2   7     8669.93     9348.70    126.40 o
   8  -2   7      262.03      287.52     29.53 o
   9  -2   7     5781.31     5620.07    110.88 o
  10  -2   7       63.57       56.17     33.04 o
  11  -2   7    11825.83    11349.80    179.83 o
  12  -2   7      246.18      206.25     43.59 o
  13  -2   7      567.16      661.06     63.98 o
  14  -2   7     2449.78     2546.16    110.04 o
  15  -2   7     1008.95     1127.74     82.73 o
  16  -2   7      871.70      590.88     87.40 o
 -12  -1   7      730.02      516.11     87.15 o
 -11  -1   7     3815.30     3413.56    133.90 o
 -10  -1   7      662.53      786.45     72.90 o
  -9  -1   7     1553.43     1438.08     75.55 o
  -8  -1   7      149.18      184.07     46.15 o
  -7  -1   7     9977.65     9562.11    162.65 o
  -6  -1   7     6878.36     6861.27    128.09 o
  -5  -1   7     8151.18     8224.16    138.27 o
  -4  -1   7       46.12       57.96     27.36 o
  -3  -1   7      203.27      102.42     26.41 o
  -2  -1   7    34502.17    34414.88    375.20 o
  -1  -1   7     2134.91     2223.71     53.39 o
   0  -1   7     1785.58     2203.88     57.37 o
   1  -1   7     7751.91     9256.25    127.84 o
   2  -1   7     5624.64     4988.16     72.75 o
   3  -1   7    55247.75    56233.70    578.39 o
   4  -1   7     4132.61     3826.99     66.94 o
   5  -1   7     3369.33     3220.62     62.46 o
   6  -1   7       66.19      114.23     22.22 o
   7  -1   7    41769.45    41479.37    441.77 o
   8  -1   7    38365.46    37761.41    415.49 o
   9  -1   7       24.42       32.23     28.80 o
  10  -1   7     4492.60     4250.61    140.05 o
  11  -1   7        5.03       27.42     37.13 o
  12  -1   7     6591.76     6779.61    201.84 o
  13  -1   7      469.13      524.27     82.19 o
  14  -1   7        0.86      -19.66     44.62 o
  15  -1   7     1701.74     1658.95     82.74 o
  16  -1   7      203.31      140.58     54.88 o
 -12   0   7       60.80      258.99     78.49 o
 -11   0   7      867.42      914.15     87.93 o
 -10   0   7     5968.88     6088.25    159.87 o
  -9   0   7      727.42      607.63     61.70 o
  -8   0   7     3247.72     3146.39     92.61 o
  -7   0   7      165.36      271.09     41.80 o
  -6   0   7    10910.98    11681.74    180.27 o
  -5   0   7    15427.60    15176.37    298.51 o
  -4   0   7     5742.54     6148.32    103.33 o
  -3   0   7       63.34       37.05     21.37 o
  -2   0   7     2250.06     2615.28     60.23 o
  -1   0   7    59964.83    63537.29    797.54 o
   0   0   7    13510.54    13161.14    160.63 o
   1   0   7    20615.11    21271.14    237.68 o
   2   0   7    13049.71    12549.89    149.99 o
   3   0   7      269.26      445.33     25.00 o
   4   0   7    66358.11    69168.95    744.86 o
   5   0   7     4883.16     5565.31    101.69 o
   6   0   7      994.72     1129.98     43.06 o
   7   0   7    11806.17    11338.69    158.24 o
   8   0   7     9016.62     9264.63    131.83 o
   9   0   7    11401.53    11486.35    165.81 o
  10   0   7      150.68      157.05     41.58 o
  11   0   7     1582.38     1851.19     73.09 o
  12   0   7     2341.24     2460.12    101.84 o
  13   0   7     5948.05     6112.76    141.88 o
  14   0   7     1014.63      952.40     70.92 o
  15   0   7       14.23       49.80     44.35 o
  16   0   7     1681.97     1960.00     90.54 o
 -12   1   7     1264.33     1362.38    114.22 o
 -11   1   7      127.29      128.57     71.54 o
 -10   1   7      165.33      188.73     56.95 o
  -9   1   7     7244.17     7550.63    161.31 o
  -8   1   7       62.27       25.93     40.43 o
  -7   1   7     4449.52     4366.58    104.05 o
  -6   1   7        8.67       -5.72     28.79 o
  -5   1   7    13618.70    13314.22    182.29 o
  -4   1   7    56877.96    58913.15    623.37 o
  -3   1   7       52.94       46.18     21.76 o
  -2   1   7       49.61       70.71     30.39 o
  -1   1   7     3598.63     3727.84     68.65 o
   0   1   7    31008.49    31814.78    358.73 o
   1   1   7    14751.85    16030.93    195.78 o
   2   1   7    11229.12    13916.03    184.17 o
   3   1   7      281.94      540.22     32.67 o
   4   1   7       70.14      126.69     19.38 o
   5   1   7    20971.25    21306.37    268.24 o
   6   1   7      387.97      328.57     26.66 o
   7   1   7     1206.27     1323.06     42.97 o
   8   1   7     3662.30     3517.71     77.53 o
   9   1   7     1621.97     1369.20     54.59 o
  10   1   7    12893.96    11972.69    197.61 o
  11   1   7       32.18       19.31     31.96 o
  12   1   7      160.36      226.79     40.21 o
  13   1   7     1627.61     1476.20     92.92 o
  14   1   7     3245.08     3043.91     89.51 o
  15   1   7     1688.16     1337.42     83.19 o
  16   1   7       16.69      147.16     56.33 o
 -12   2   7     1370.52     1270.32    114.33 o
 -11   2   7     1544.38     1575.33    103.88 o
 -10   2   7     2084.89     1868.82    105.56 o
  -9   2   7      149.39      189.71     53.58 o
  -8   2   7     6314.97     6463.10    142.02 o
  -7   2   7     5069.89     5204.31    121.93 o
  -6   2   7     7799.60     8147.29    140.98 o
  -5   2   7      337.26      528.27     40.92 o
  -4   2   7      273.14      387.46     31.99 o
  -3   2   7    27206.88    27048.43    306.33 o
  -2   2   7       61.10       37.92     19.97 o
  -1   2   7    17486.30    19643.38    282.49 o
   0   2   7     6109.79     6028.50     99.91 o
   1   2   7    37994.33    38885.22    461.26 o
   2   2   7    35012.21    35344.05    453.95 o
   3   2   7    19573.97    18536.04    276.76 o
   4   2   7     3292.47     3262.61     90.21 o
   5   2   7     9402.51     8851.00    123.10 o
   6   2   7    32358.28    31124.78    706.53 o
   7   2   7     9080.23     9413.77    129.57 o
   8   2   7     1221.91     1606.81     40.71 o
   9   2   7     4962.90     4649.63    112.38 o
  10   2   7        1.63      -26.30     32.11 o
  11   2   7    11533.04    11738.56    241.60 o
  12   2   7      217.22      237.42     49.66 o
  13   2   7        1.56      -38.62     38.62 o
  14   2   7     1224.43     1165.05     70.69 o
  15   2   7      679.64      673.63     61.94 o
  16   2   7     2090.49     2110.11    167.91 o
 -11   3   7     5339.43     5560.46    201.66 o
 -10   3   7       41.43       89.96     60.78 o
  -9   3   7     2082.59     2074.00    123.68 o
  -8   3   7        6.04       30.36     48.90 o
  -7   3   7     4293.56     4425.79    116.39 o
  -6   3   7    11290.96    10911.16    176.57 o
  -5   3   7      598.08      520.63     39.01 o
  -4   3   7     1460.27     1427.16     50.01 o
  -3   3   7      114.08       40.14     22.12 o
  -2   3   7    23418.04    23693.55    299.42 o
  -1   3   7     5514.75     5641.69    107.25 o
   0   3   7     4607.76     5360.86     99.10 o
   1   3   7     1072.90     1434.12     56.09 o
   2   3   7      962.08      577.91     28.23 o
   3   3   7    62889.58    68311.19   1035.88 o
   4   3   7     2097.77     1966.85     73.94 o
   5   3   7      156.34       53.18     19.25 o
   6   3   7     6236.48     7012.59    126.83 o
   7   3   7    19484.90    20196.85    410.69 o
   8   3   7    19198.82    18240.46    326.84 o
   9   3   7     1778.45     1549.17     63.95 o
  10   3   7     3547.82     3574.94     90.88 o
  11   3   7      435.05      378.10     59.30 o
  12   3   7     8608.36     8315.22    300.45 o
  13   3   7     1596.59     1505.63    148.96 o
  14   3   7      254.45      236.49     60.57 o
  15   3   7     2002.68     2081.59    137.52 o
  16   3   7        3.48      -60.15     60.15 o
 -11   4   7      213.25      236.25     70.71 o
 -10   4   7     6345.35     6431.61    182.74 o
  -9   4   7       41.99       50.08     55.46 o
  -8   4   7     2293.69     2265.05    110.24 o
  -7   4   7      790.37      774.24     56.60 o
  -6   4   7     5713.69     5241.04    117.75 o
  -5   4   7    16213.42    16714.15    230.15 o
  -4   4   7     3316.99     3505.76     81.94 o
  -3   4   7      537.61      527.80     33.26 o
  -2   4   7     3393.13     3529.36    105.15 o
  -1   4   7    21588.16    21091.52    271.22 o
   0   4   7    23225.90    21364.80    290.47 o
   1   4   7     7209.37     7119.86    102.59 o
   2   4   7      527.74      493.86     22.39 o
   3   4   7     1961.17     1906.53     54.33 o
   4   4   7    40486.99    43455.56    815.56 o
   5   4   7     8862.15     8129.67    135.67 o
   6   4   7      383.26      355.35     33.56 o
   7   4   7     7802.17     6969.65    149.33 o
   8   4   7     1077.40      808.84     47.79 o
   9   4   7    16154.97    15714.06    295.23 o
  10   4   7      591.98      608.82     59.78 o
  11   4   7      763.11      803.48     68.07 o
  12   4   7     3184.51     3173.94    169.53 o
  13   4   7     4398.13     4647.96    142.60 o
  14   4   7     1503.22     1310.98     88.90 o
  15   4   7        0.97       47.16     58.10 o
 -11   5   7      184.03      260.68     73.37 o
 -10   5   7      192.42      226.66     69.08 o
  -9   5   7     9876.36     9993.42    227.65 o
  -8   5   7     1264.89     1327.42     87.91 o
  -7   5   7     4530.47     4827.72    119.50 o
  -6   5   7      208.25      246.83     43.55 o
  -5   5   7     1362.48     1556.93     63.76 o
  -4   5   7    30254.84    30644.32    391.53 o
  -3   5   7       77.42       91.63     27.13 o
  -2   5   7     4192.79     4104.12     97.17 o
  -1   5   7     2105.60     2063.37     55.12 o
   0   5   7    22963.47    22216.44    313.52 o
   1   5   7    21567.06    24017.41    346.79 o
   2   5   7    10987.70    11151.77    232.26 o
   3   5   7      391.24      373.13     21.55 o
   4   5   7       12.59       51.42     16.07 o
   5   5   7    28659.48    26524.11    374.56 o
   6   5   7     6386.10     7047.18    121.05 o
   7   5   7      586.48      697.12     36.86 o
   8   5   7     5746.14     5728.38    121.08 o
   9   5   7      382.98      309.71     44.68 o
  10   5   7    13058.47    12202.78    248.85 o
  11   5   7      440.30      445.87     68.97 o
  12   5   7     1034.20     1034.13     71.17 o
  13   5   7     3272.77     3105.93    135.35 o
  14   5   7     1081.07     1092.65     82.66 o
  15   5   7     1898.09     1864.45    105.78 o
 -11   6   7      695.94      709.39     89.10 o
 -10   6   7      642.91      533.96    109.85 o
  -9   6   7       13.40       88.48     56.27 o
  -8   6   7     4629.06     4897.28    134.05 o
  -7   6   7     4996.12     4861.35    119.42 o
  -6   6   7     2751.92     2612.06     84.66 o
  -5   6   7      203.53      218.36     39.48 o
  -4   6   7       28.11        1.23     29.24 o
  -3   6   7    23413.84    22722.71    321.03 o
  -2   6   7     7013.46     7419.31    126.66 o
  -1   6   7     6835.06     7079.40    108.42 o
   0   6   7     4355.63     5292.29     89.92 o
   1   6   7     3521.10     3836.76     96.15 o
   2   6   7    33327.27    34146.73    478.70 o
   3   6   7       35.19       32.37     25.78 o
   4   6   7      748.98     1062.27     45.54 o
   5   6   7      620.00      649.01     45.41 o
   6   6   7    28494.74    28926.35    550.60 o
   7   6   7    18747.31    18621.63    314.89 o
   8   6   7        9.20       65.74     30.82 o
   9   6   7     4237.81     3763.48    109.11 o
  10   6   7      746.93      688.28     51.87 o
  11   6   7     7011.07     7181.44    182.92 o
  12   6   7     1502.54     1692.99     82.36 o
  13   6   7       11.49       54.55     47.45 o
  14   6   7     1506.42     1439.97    123.40 o
  15   6   7      193.00      284.04     71.43 o
 -11   7   7     5141.64     5283.65    246.75 o
 -10   7   7      503.19      669.49     93.32 o
  -9   7   7     4117.93     4356.54    146.17 o
  -8   7   7       46.85       45.25     47.10 o
  -7   7   7     7632.74     7147.56    163.34 o
  -6   7   7     9215.21     9034.14    223.33 o
  -5   7   7     3713.37     4048.42    116.92 o
  -4   7   7     1948.85     2163.12     80.23 o
  -3   7   7     1558.36     1173.57     56.17 o
  -2   7   7    26284.15    26236.56    348.81 o
  -1   7   7     5468.09     5004.06     91.37 o
   0   7   7     2645.95     2112.51     76.11 o
   1   7   7      409.54      381.22     43.76 o
   2   7   7      244.55      131.13     23.12 o
   3   7   7    47292.39    48778.56    889.79 o
   4   7   7       34.31       80.70     22.51 o
   5   7   7     1677.90     1906.26     57.21 o
   6   7   7     1527.75     1620.81     60.21 o
   7   7   7     5549.40     5512.59    373.67 o
   8   7   7    15376.25    15353.30    281.89 o
   9   7   7      148.95      150.17     34.71 o
  10   7   7      361.63      350.75     41.58 o
  11   7   7      551.79      575.16     51.37 o
  12   7   7     4224.83     4120.51    121.37 o
  13   7   7     1700.40     1479.06     82.86 o
  14   7   7       41.34       24.26     55.04 o
  15   7   7     1011.39     1038.02    135.96 o
 -10   8   7     6145.40     6299.20    204.42 o
  -9   8   7      235.36      278.25     72.09 o
  -8   8   7     5707.84     5566.77    271.65 o
  -7   8   7      132.04      133.50     51.82 o
  -6   8   7     4486.92     4751.87    133.12 o
  -5   8   7    25812.71    26070.80    412.27 o
  -4   8   7     1311.81     1531.84     73.52 o
  -3   8   7     2538.25     2271.81     88.54 o
  -2   8   7     1384.89     1248.58     49.59 o
  -1   8   7    34247.64    33212.87    822.52 o
   0   8   7    31359.89    33437.98    550.53 o
   1   8   7     7391.64     7865.37    138.13 o
   2   8   7      825.58      750.07     51.68 o
   3   8   7     3244.74     3186.07     97.82 o
   4   8   7    36871.64    38630.80    614.83 o
   5   8   7     8220.92     8391.86    166.77 o
   6   8   7     1518.70     1329.93     90.50 o
   7   8   7     5133.90     4782.88    322.38 o
   8   8   7      175.61      107.67     27.82 o
   9   8   7    10592.26    10204.50    173.76 o
  10   8   7       85.04       89.11     43.51 o
  11   8   7        7.92       -8.89     36.80 o
  12   8   7     1642.09     1676.51     77.92 o
  13   8   7     2661.64     2519.53    107.49 o
  14   8   7     1854.90     1910.25    102.73 o
 -10   9   7      120.81       86.59     82.32 o
  -9   9   7     4791.43     4645.86    166.76 o
  -8   9   7     3028.90     2911.78    116.13 o
  -7   9   7     1619.15     1311.20    104.55 o
  -6   9   7       16.05       32.30     42.49 o
  -5   9   7       22.02       15.83     37.75 o
  -4   9   7    17307.57    16279.58    314.45 o
  -3   9   7      194.60      310.54     43.75 o
  -2   9   7     7437.27     7376.56    202.80 o
  -1   9   7     1057.62     1375.68     78.49 o
   0   9   7     5482.92     5926.55    159.24 o
   1   9   7    15185.73    15655.96    398.61 o
   2   9   7     5843.75     5742.87    343.14 o
   3   9   7        1.77       24.87     31.50 o
   4   9   7     1775.19     1765.14     66.00 o
   5   9   7    20085.88    19465.45    334.69 o
   6   9   7     8911.29     9449.03    187.59 o
   7   9   7     2237.55     2399.93    142.99 o
   8   9   7     4802.05     4797.67    183.81 o
   9   9   7      782.65      699.45     84.40 o
  10   9   7     8351.50     8007.81    199.44 o
  11   9   7      261.60      290.76     40.06 o
  12   9   7       34.92       72.45     44.83 o
  13   9   7     1882.54     1721.27     87.36 o
  14   9   7      700.65      757.84     87.41 o
  -9  10   7       76.08       55.60     74.30 o
  -8  10   7     2250.01     2256.49    103.96 o
  -7  10   7     6305.46     6146.53    157.27 o
  -6  10   7      697.46      766.83     58.97 o
  -5  10   7      403.65      496.12     61.74 o
  -4  10   7        0.91       66.14     37.52 o
  -3  10   7     7911.76     7886.76    224.46 o
  -2  10   7     6072.73     5577.69    175.52 o
  -1  10   7     6572.99     6252.53    178.43 o
   0  10   7      263.01      163.47     83.39 o
   1  10   7     2066.50     2165.64     94.50 o
   2  10   7    27481.63    27192.11    651.40 o
   3  10   7     1743.18     1844.70     79.69 o
   4  10   7      542.30      813.13     65.53 o
   5  10   7     1921.99     2002.97     70.90 o
   6  10   7     6360.53     6773.56    147.29 o
   7  10   7    12787.21    12727.47    344.23 o
   8  10   7       68.91      127.25    111.52 o
   9  10   7      233.44      233.59     67.64 o
  10  10   7      477.66      374.60     93.90 o
  11  10   7     5230.29     5166.79    178.89 o
  12  10   7     1623.23     1600.55     90.74 o
  13  10   7      160.04      162.93     94.55 o
  -9  11   7     2674.84     2610.08    163.81 o
  -8  11   7        0.12       62.76     52.27 o
  -7  11   7     1073.75     1123.28     91.26 o
  -6  11   7     6035.37     6092.29    180.18 o
  -5  11   7      671.51      788.48     62.43 o
  -4  11   7      490.01      392.83     74.21 o
  -3  11   7       99.46      130.31     55.58 o
  -2  11   7     9464.09     9917.84    310.34 o
  -1  11   7     7098.71     7647.15    205.99 o
   0  11   7     2021.70     1940.21    122.24 o
   1  11   7      207.60       81.51     54.25 o
   2  11   7      800.24      735.11    344.13 o
   3  11   7    21345.59    22840.05    651.36 o
   4  11   7     1098.13     1034.75     53.38 o
   5  11   7      790.83      721.80     46.79 o
   6  11   7     2106.95     1944.21     71.47 o
   7  11   7     2054.84     2172.01    112.05 o
   8  11   7    15597.50    15665.94    431.27 o
   9  11   7       72.54      129.15     74.13 o
  10  11   7      335.59      400.63     99.50 o
  11  11   7     2145.29     2153.28    107.75 o
  12  11   7     1082.27     1213.62     98.11 o
  13  11   7     1580.52     1459.62    118.58 o
  -8  12   7     2153.11     2204.53    134.45 o
  -7  12   7      111.27      133.50     65.05 o
  -6  12   7      520.06      376.37     88.93 o
  -5  12   7    14656.81    14087.63    379.64 o
  -4  12   7      191.78      153.92     65.74 o
  -3  12   7     2339.96     2129.68    118.85 o
  -2  12   7      285.74      400.03     65.74 o
  -1  12   7     8023.58     8275.65    274.18 o
   0  12   7    14710.43    14589.32    336.52 o
   1  12   7     1471.61     1639.51     77.40 o
   2  12   7      332.52      242.16     62.20 o
   3  12   7      495.87      325.25    209.05 o
   4  12   7    12802.83    12203.68    332.86 o
   5  12   7     4165.24     4170.02    152.21 o
   6  12   7     1317.14     1460.53    186.81 o
   7  12   7      581.27      504.07     62.37 o
   8  12   7       95.01       76.11     62.93 o
   9  12   7     7423.52     7406.10    308.71 o
  10  12   7      449.12      643.12    108.39 o
  11  12   7       81.03      117.62     94.23 o
  12  12   7     1412.66     1390.94    100.19 o
  -7  13   7     2621.15     2527.95    195.62 o
  -6  13   7      424.87      412.63     92.89 o
  -5  13   7       82.18       22.09     69.54 o
  -4  13   7    13172.07    12717.51    349.31 o
  -3  13   7     1975.68     1980.59    118.85 o
  -2  13   7     3886.50     3805.69    162.62 o
  -1  13   7      405.03      449.01     65.02 o
   0  13   7     2017.27     2290.99    104.71 o
   1  13   7    16329.89    15884.88    353.86 o
   2  13   7      905.55      915.29    151.23 o
   3  13   7     1763.77     1940.22    280.54 o
   4  13   7      503.72      547.61     61.20 o
   5  13   7     6505.86     7116.24    190.81 o
   8  13   7      856.71     1053.64     95.55 o
   9  13   7      254.68      240.84     79.40 o
  10  13   7     4812.15     5443.46    267.20 o
  11  13   7      840.71     1025.63    135.08 o
  -6  14   7     1528.76     1786.83    196.69 o
  -5  14   7     2060.64     2176.22    144.80 o
  -4  14   7       55.03      -22.12     64.39 o
  -3  14   7     7703.75     8436.44    255.09 o
  -2  14   7     7921.35     8185.99    239.87 o
  -1  14   7     4076.10     3827.40    177.36 o
   0  14   7      605.39      721.01     70.89 o
   1  14   7      509.80      506.63     86.53 o
   2  14   7    20115.87    21405.35    707.04 o
   3  14   7     2330.77     2408.13    170.66 o
   4  14   7      603.78      653.30     73.74 o
   5  14   7     2402.44     2024.91    122.56 o
   9  14   7       22.76      -61.28     61.28 o
  10  14   7      842.79      859.91    108.07 o
  -5  15   7        2.24       42.19     93.11 o
  -4  15   7      590.00      600.42     97.16 o
  -3  15   7      161.41      189.02     72.77 o
  -2  15   7     3751.08     4218.38    170.40 o
  -1  15   7     7824.80     8208.19    234.48 o
   0  15   7      724.01      772.19     89.17 o
   1  15   7       13.36      -19.49     43.46 o
   2  15   7      625.02      653.66    107.74 o
   3  15   7    14944.08    14613.53    523.19 o
   4  15   7     4410.73     4316.35    206.25 o
  -3  16   7     2237.49     2338.99    301.13 o
  -2  16   7       35.80       94.20     68.02 o
  -1  16   7     2121.18     2157.95    136.50 o
   0  16   7     8668.81     7998.03    257.90 o
   1  16   7      198.13      132.71     76.27 o
   2  16   7      606.02      459.94    108.07 o
   3  16   7      491.82      304.10     91.59 o
   4  16   7     4910.62     4562.47    219.10 o
  -1  17   7       16.23      -30.94     85.66 o
   0  17   7      536.35      407.50     81.06 o
   1  17   7     9690.12    10411.50    392.07 o
   3  17   7      601.37      429.96    101.81 o
   4  17   7      654.51      636.20     94.89 o
   2 -16   8       27.00      -43.56     62.40 o
   3 -16   8      406.65      627.08     91.47 o
  -2 -15   8     1782.13     1957.24    109.36 o
  -1 -15   8      281.12      328.45     70.19 o
   0 -15   8     1110.40     1014.23     97.47 o
   1 -15   8      115.78       40.92     55.21 o
   2 -15   8     6107.29     5965.35    195.17 o
   3 -15   8      532.42      563.29     88.83 o
   4 -15   8       33.28       41.26     66.21 o
   5 -15   8     2845.46     2454.67    136.03 o
   6 -15   8      818.22      751.48     98.97 o
   7 -15   8     5545.31     5563.86    227.45 o
  -4 -14   8        2.84      -31.02     57.34 o
  -3 -14   8     1144.81     1107.39    114.58 o
  -2 -14   8     3002.88     2926.06    176.04 o
  -1 -14   8     4529.21     4464.86    150.99 o
   0 -14   8      189.85      235.95     71.23 o
   1 -14   8     1044.00      909.25     82.22 o
   2 -14   8     1097.88      868.14     87.34 o
   3 -14   8     7605.93     7730.45    326.89 o
   4 -14   8     2298.56     2458.22    130.54 o
   5 -14   8       21.81       27.20     63.65 o
   6 -14   8     2323.57     2620.57    246.71 o
   7 -14   8        0.86       36.27     46.96 o
   8 -14   8     4336.63     4466.07    147.25 o
   9 -14   8       30.56      -58.24     58.24 o
  -5 -13   8     7393.32     7812.90    262.30 o
  -4 -13   8      656.11      691.29     77.32 o
  -3 -13   8      168.00      173.41     60.88 o
  -2 -13   8     1605.21     1411.15     92.25 o
  -1 -13   8     1243.23     1272.55    120.50 o
   0 -13   8     6661.31     6926.19    185.52 o
   1 -13   8      567.80      294.61     61.67 o
   2 -13   8       46.57      111.39     59.89 o
   3 -13   8     1707.19     1657.67    119.03 o
   4 -13   8     5662.12     5788.16    187.23 o
   5 -13   8     1483.55     1242.68    101.59 o
   6 -13   8       94.64      -15.81     44.47 o
   7 -13   8     2392.83     2440.86    108.42 o
   8 -13   8     1142.93     1045.33    108.59 o
   9 -13   8     3654.11     4141.03    125.31 o
  10 -13   8      208.63       53.18     61.18 o
  -6 -12   8        3.03      -15.46     62.13 o
  -5 -12   8      160.90      117.09     64.16 o
  -4 -12   8     6545.88     6430.56    181.01 o
  -3 -12   8     2471.26     2704.49    130.75 o
  -2 -12   8     1105.16     1124.28     98.50 o
  -1 -12   8      547.82      566.44     66.39 o
   0 -12   8      754.94      740.61     90.90 o
   1 -12   8    14614.00    14545.01    289.15 o
   2 -12   8       18.08      -15.36     48.74 o
   3 -12   8      144.92      218.61     68.10 o
   4 -12   8     7159.77     6869.82    159.94 o
   5 -12   8     1321.55     1283.32     82.96 o
   6 -12   8     4832.27     4844.24    143.54 o
   7 -12   8       63.44       97.95     43.08 o
   8 -12   8     1245.85     1322.34     75.80 o
   9 -12   8     2308.60     2312.90     98.53 o
  10 -12   8     3603.30     3777.02    128.76 o
  11 -12   8      804.64      642.59    100.80 o
  -7 -11   8     3294.30     3425.52    156.00 o
  -6 -11   8       57.70       60.10    112.57 o
  -5 -11   8        6.40      -38.29     56.90 o
  -4 -11   8     1581.41     1710.83     96.65 o
  -3 -11   8     2888.91     2821.05    115.72 o
  -2 -11   8     4356.55     4249.65    137.76 o
  -1 -11   8      276.33      224.74     53.40 o
   0 -11   8     1569.09     1264.18     80.59 o
   1 -11   8      976.72     1096.40     76.34 o
   2 -11   8     8777.19     7857.89    207.42 o
   3 -11   8     2899.71     2874.45     97.74 o
   4 -11   8        0.68      -30.41     38.76 o
   5 -11   8     6242.99     6303.85    158.86 o
   6 -11   8      151.39       91.31     41.11 o
   7 -11   8     9122.03     8874.73    180.69 o
   8 -11   8      334.71      414.91     59.38 o
   9 -11   8      330.84      360.06     59.17 o
  10 -11   8     3340.22     3448.16    122.54 o
  11 -11   8      692.15      574.78    118.33 o
  12 -11   8     1611.90     1695.41    187.75 o
  -8 -10   8      142.77      128.91     72.48 o
  -7 -10   8       49.65       75.35     69.10 o
  -6 -10   8     6535.65     6421.50    201.72 o
  -5 -10   8       74.71       51.87     56.06 o
  -4 -10   8      570.63      621.26     71.91 o
  -3 -10   8     1739.23     1652.46     91.40 o
  -2 -10   8     3913.14     3945.63    129.51 o
  -1 -10   8    10245.49    10042.40    218.13 o
   0 -10   8      173.33      227.89     50.38 o
   1 -10   8      377.12      363.49     53.07 o
   2 -10   8     1077.74      937.37     60.76 o
   3 -10   8    17200.85    16439.66    290.77 o
   4 -10   8     6192.81     5783.76    125.16 o
   5 -10   8       67.27      128.62     38.50 o
   6 -10   8     4331.03     4471.75    117.31 o
   7 -10   8       56.80       11.66     39.62 o
   8 -10   8     7236.07     7185.02    163.28 o
   9 -10   8      744.88      654.87     64.73 o
  10 -10   8      447.76      387.00     63.08 o
  11 -10   8     2764.34     3218.00    121.09 o
  12 -10   8       30.28      -12.46     62.02 o
  13 -10   8     2073.43     2137.44    147.76 o
  -8  -9   8      795.48      775.05     96.83 o
  -7  -9   8        3.82       -7.29     59.29 o
  -6  -9   8      444.64      434.56     75.14 o
  -5  -9   8     9198.30     9030.28    235.82 o
  -4  -9   8     3047.59     3178.85    120.19 o
  -3  -9   8     1367.63     1495.41     84.25 o
  -2  -9   8     1800.67     1625.86     85.24 o
  -1  -9   8      727.85      527.86     52.47 o
   0  -9   8    27079.45    26427.31    387.41 o
   1  -9   8       46.29       52.24     34.75 o
   2  -9   8      120.65       48.10     30.18 o
   3  -9   8     7425.98     7215.56    141.37 o
   4  -9   8     9203.98     8635.45    186.19 o
   5  -9   8     9468.55     9038.12    173.08 o
   6  -9   8      223.44      264.31     45.99 o
   7  -9   8     3972.63     3918.83    194.12 o
   8  -9   8     2563.90     2655.03     90.92 o
   9  -9   8     6962.28     6820.77    149.59 o
  10  -9   8     1121.25      874.49     73.13 o
  11  -9   8      614.26      661.09     71.66 o
  12  -9   8     5157.80     5648.34    172.64 o
  13  -9   8       36.05      -58.12     60.71 o
  -9  -8   8     1140.45     1192.54    136.19 o
  -8  -8   8     4944.65     4930.37    286.94 o
  -7  -8   8      256.10      264.37     72.47 o
  -6  -8   8       25.88      -21.56     53.71 o
  -5  -8   8      900.70      971.30    109.66 o
  -4  -8   8    11755.15    11571.12    246.50 o
  -3  -8   8    11390.19    11273.66    205.62 o
  -2  -8   8     1034.64     1088.93     90.47 o
  -1  -8   8     1852.98     2080.93     76.13 o
   0  -8   8      676.53      712.24     41.37 o
   1  -8   8    19483.19    18925.14    264.32 o
   2  -8   8     1140.23     1121.25     54.30 o
   3  -8   8      364.84      443.66     49.48 o
   4  -8   8    11110.97    10171.98    182.56 o
   5  -8   8     1218.15     1184.28     57.58 o
   6  -8   8    16148.14    16178.24    228.48 o
   7  -8   8      200.05      239.65     47.30 o
   8  -8   8      950.61      841.82     55.67 o
   9  -8   8     8418.86     8383.61    155.54 o
  10  -8   8     1953.06     1884.84     82.48 o
  11  -8   8     2155.36     2022.08    100.59 o
  12  -8   8       29.21       94.90     61.66 o
  13  -8   8     3175.38     3346.87    184.55 o
  14  -8   8      441.60      477.63     81.74 o
  -9  -7   8       42.41       81.74     71.67 o
  -8  -7   8      241.89      186.97     46.08 o
  -7  -7   8     7956.87     7971.69    183.26 o
  -6  -7   8      290.74      228.61     66.22 o
  -5  -7   8      657.18      674.03     59.11 o
  -4  -7   8      818.68      918.13     83.11 o
  -3  -7   8     7894.75     7210.83    150.65 o
  -2  -7   8    12196.11    12073.44    223.69 o
  -1  -7   8       23.76       27.80     34.25 o
   0  -7   8      531.73      410.67     37.16 o
   1  -7   8      955.93      924.94     47.32 o
   2  -7   8    19710.16    18905.02    261.93 o
   3  -7   8     7622.83     7822.81    128.84 o
   4  -7   8     1300.88     1181.64     51.09 o
   5  -7   8     6321.59     6122.84    113.59 o
   6  -7   8       56.70       57.01     30.63 o
   7  -7   8    14722.19    14705.56    213.83 o
   8  -7   8      732.65      765.99     52.98 o
   9  -7   8      559.79      475.00     49.02 o
  10  -7   8     3127.11     3209.35    110.50 o
  11  -7   8     1563.54     1743.17    103.52 o
  12  -7   8     2984.78     3198.42    127.84 o
  13  -7   8       15.33       52.20     59.40 o
  14  -7   8      640.04     1084.18     96.70 o
 -10  -6   8     1261.39     1215.91     83.38 o
  -9  -6   8     1116.80     1194.49     83.64 o
  -8  -6   8      163.36       60.44     50.88 o
  -7  -6   8      187.38      194.10     53.30 o
  -6  -6   8    10050.84     9862.84    180.84 o
  -5  -6   8      532.06      519.77     46.45 o
  -4  -6   8     3043.30     3224.26    113.18 o
  -3  -6   8      696.22      724.86     48.50 o
  -2  -6   8     5781.65     5435.09    110.09 o
  -1  -6   8    35404.61    34994.01    528.02 o
   0  -6   8      392.51      443.95     36.15 o
   1  -6   8      390.33      532.41     33.92 o
   2  -6   8     9713.23     9605.15    144.76 o
   3  -6   8    12338.29    12068.49    172.53 o
   4  -6   8    19369.65    19190.87    249.26 o
   5  -6   8      241.65      237.72     34.58 o
   6  -6   8     4429.25     4237.85     93.67 o
   7  -6   8     3572.02     3414.33     86.86 o
   8  -6   8    10980.42    10364.10    168.43 o
   9  -6   8     1081.83     1149.24     70.08 o
  10  -6   8       97.53       77.58     41.35 o
  11  -6   8     3415.19     3769.26    130.62 o
  12  -6   8      219.28      231.08     61.65 o
  13  -6   8     3722.98     3733.37    202.41 o
  14  -6   8       97.64      -11.22     57.47 o
  15  -6   8      292.81      309.13     75.67 o
 -10  -5   8     1511.67     1546.33     99.01 o
  -9  -5   8     5108.88     5170.07    130.76 o
  -8  -5   8       47.48      -18.43     41.24 o
  -7  -5   8      173.00      168.52     44.32 o
  -6  -5   8     1169.66     1149.58     67.75 o
  -5  -5   8    10295.32    10017.55    184.53 o
  -4  -5   8     8481.08     8251.32    159.16 o
  -3  -5   8      537.68      489.53     44.28 o
  -2  -5   8     2628.13     2480.57     83.90 o
  -1  -5   8       72.19       31.32     23.74 o
   0  -5   8    23828.00    22493.74    265.16 o
   1  -5   8      258.70      371.23     30.73 o
   2  -5   8       72.42       81.60     23.29 o
   3  -5   8    19875.20    19831.43    235.73 o
   4  -5   8     4658.44     4661.61     85.75 o
   5  -5   8    18597.17    17688.56    219.62 o
   6  -5   8      210.95      209.02     36.35 o
   7  -5   8     2825.56     2887.20     69.09 o
   8  -5   8     7649.73     7914.72    132.30 o
   9  -5   8     2790.75     2764.14     93.00 o
  10  -5   8     2213.72     1859.47     73.35 o
  11  -5   8       37.03       69.36     44.91 o
  12  -5   8     3087.74     3533.78    164.26 o
  13  -5   8     1086.00      873.80     82.77 o
  14  -5   8     2957.09     3206.27    132.77 o
  15  -5   8      195.07       31.53     69.39 o
 -10  -4   8      281.24      307.50     64.86 o
  -9  -4   8      328.49      362.25     65.86 o
  -8  -4   8     8166.06     8072.45    174.87 o
  -7  -4   8      176.55      298.65     48.64 o
  -6  -4   8      540.14      453.44     50.47 o
  -5  -4   8     3825.54     3646.90    122.59 o
  -4  -4   8     8285.50     8505.10    163.12 o
  -3  -4   8    13553.22    13225.80    189.01 o
  -2  -4   8      279.74      252.94     32.20 o
  -1  -4   8     1215.41     1234.60     63.09 o
   0  -4   8     1005.97     1080.62     39.23 o
   1  -4   8    29477.50    29141.36    309.17 o
   2  -4   8      788.91      806.57     36.14 o
   3  -4   8     1012.50     1013.43     39.81 o
   4  -4   8    21530.06    20493.98    242.56 o
   5  -4   8     2370.72     2321.27     57.01 o
   6  -4   8    22216.09    21228.18    268.89 o
   7  -4   8       51.90       92.63     25.87 o
   8  -4   8       75.92       99.50     24.95 o
   9  -4   8     7264.83     6859.89    114.79 o
  10  -4   8     4847.77     4704.81    106.97 o
  11  -4   8     7027.18     6972.27    211.26 o
  12  -4   8       10.22       17.04     42.00 o
  13  -4   8     3802.86     3768.47    122.30 o
  14  -4   8     1016.43     1154.31    123.93 o
  15  -4   8      662.55      649.64     89.34 o
 -11  -3   8     1524.88     1698.10     93.12 o
 -10  -3   8      813.35      759.96     71.84 o
  -9  -3   8       10.06       85.72     48.79 o
  -8  -3   8       17.26        7.34     44.60 o
  -7  -3   8     9704.14     9250.97    187.13 o
  -6  -3   8     1511.55     1464.46     72.00 o
  -5  -3   8      928.74     1060.26     64.44 o
  -4  -3   8     1907.46     1849.91     63.44 o
  -3  -3   8     4724.53     4031.50     88.55 o
  -2  -3   8    32595.03    32663.05    363.76 o
  -1  -3   8       92.62       68.17     23.55 o
   0  -3   8      571.41      554.68     39.90 o
   1  -3   8      200.72      243.67     24.31 o
   2  -3   8    28805.11    28405.29    315.77 o
   3  -3   8    18285.56    18906.24    223.51 o
   4  -3   8       58.42      117.63     22.64 o
   5  -3   8     9679.22     9750.15    180.54 o
   6  -3   8       21.60       29.22     22.19 o
   7  -3   8    35271.86    35591.26    397.00 o
   8  -3   8     2885.39     3297.58     72.76 o
   9  -3   8       97.54      114.70     31.78 o
  10  -3   8    10980.04    11557.85    181.24 o
  11  -3   8     1177.44     1313.37     62.78 o
  12  -3   8     4639.07     5051.57    117.73 o
  13  -3   8      197.56      152.71     48.27 o
  14  -3   8     1411.59     1721.23     90.90 o
  15  -3   8     2299.31     2494.36    127.80 o
 -11  -2   8     1523.66     1402.38     95.92 o
 -10  -2   8     2832.22     2660.27    109.87 o
  -9  -2   8      658.46      740.77     70.60 o
  -8  -2   8        2.64      -24.72     41.65 o
  -7  -2   8      644.78      517.63     53.50 o
  -6  -2   8     9607.43     9538.82    161.85 o
  -5  -2   8     6267.79     6217.27    128.57 o
  -4  -2   8     2514.73     2805.92     94.59 o
  -3  -2   8     2642.91     2786.59     67.86 o
  -2  -2   8      570.59      615.99     35.97 o
  -1  -2   8    51356.37    49882.95    527.84 o
   0  -2   8     4293.49     4577.53    106.28 o
   1  -2   8      605.35      893.43     34.18 o
   2  -2   8    19397.60    18904.38    210.84 o
   3  -2   8      562.22      522.91     29.37 o
   4  -2   8    34277.13    33873.84    374.44 o
   5  -2   8      582.51      648.09     33.73 o
   6  -2   8     2463.21     2438.73     59.05 o
   7  -2   8     7858.90     7876.45    119.74 o
   8  -2   8     4564.23     4288.49     81.74 o
   9  -2   8     5099.15     4759.69    100.53 o
  10  -2   8      177.02      279.26     39.89 o
  11  -2   8     4428.72     4785.47    107.81 o
  12  -2   8     1548.49     1482.40     71.17 o
  13  -2   8     4908.91     4639.91    130.81 o
  14  -2   8       27.61      -45.64     45.64 o
  15  -2   8      115.03      186.04     61.73 o
  16  -2   8     2096.14     2435.11    109.87 o
 -11  -1   8      133.94       63.52     68.01 o
 -10  -1   8     1191.44     1243.14     92.98 o
  -9  -1   8     7118.24     6882.87    167.97 o
  -8  -1   8      234.74      212.03     49.49 o
  -7  -1   8     2085.34     2099.38     76.72 o
  -6  -1   8       16.88       -5.43     33.60 o
  -5  -1   8    20660.19    20049.26    269.38 o
  -4  -1   8    20383.50    20180.89    264.47 o
  -3  -1   8      816.96      799.00     38.89 o
  -2  -1   8      483.73      463.91     31.39 o
  -1  -1   8      162.21      271.41     26.00 o
   0  -1   8    52335.55    52586.55    661.22 o
   1  -1   8     2722.34     2997.71     57.84 o
   2  -1   8    16838.86    18488.24    203.68 o
   3  -1   8    14638.23    15620.51    198.32 o
   4  -1   8     6129.35     6230.81     94.48 o
   5  -1   8    20612.63    20018.13    232.21 o
   6  -1   8      129.31      179.13     24.72 o
   7  -1   8       94.43       88.88     24.19 o
   8  -1   8     6588.49     6758.74    110.88 o
   9  -1   8     4388.48     4038.79     89.17 o
  10  -1   8     5495.45     4954.79    103.59 o
  11  -1   8       23.31      108.51     41.06 o
  12  -1   8     1599.28     1647.75     77.04 o
  13  -1   8      711.22      660.51     60.74 o
  14  -1   8     3295.77     3237.88    144.52 o
  15  -1   8      526.80      330.93     60.39 o
  16  -1   8        8.96      110.54     52.77 o
 -11   0   8     1088.18     1098.12    131.59 o
 -10   0   8       51.29      -11.72     58.35 o
  -9   0   8      189.35      212.58     56.66 o
  -8   0   8     9708.21     9840.51    186.85 o
  -7   0   8      193.93      217.01     43.28 o
  -6   0   8     4673.63     4767.95    123.36 o
  -5   0   8     1856.30     1966.44     63.21 o
  -4   0   8     6638.25     6861.11    109.62 o
  -3   0   8    37702.34    37743.15    395.19 o
  -2   0   8      353.26      308.45     32.73 o
  -1   0   8      512.10      541.09     32.56 o
   0   0   8     2074.53     2048.20     51.58 o
   1   0   8    48551.94    49900.13    520.92 o
   2   0   8    13885.45    13447.90    154.63 o
   3   0   8      619.71      602.90     27.12 o
   4   0   8    22045.20    21138.20    253.09 o
   5   0   8      353.79      408.08     29.99 o
   6   0   8    46120.07    44487.16    535.44 o
   7   0   8     1089.91      998.55     47.90 o
   8   0   8      704.17      774.55     39.30 o
   9   0   8    12925.24    12284.05    176.07 o
  10   0   8     1466.76     1602.19     66.42 o
  11   0   8     7286.85     7340.47    149.38 o
  12   0   8        9.32       56.16     37.27 o
  13   0   8     1940.86     1815.33     79.44 o
  14   0   8     1476.93     1400.89    104.66 o
  15   0   8      771.10      887.35     63.52 o
  16   0   8      807.68      721.32     63.19 o
 -11   1   8     2330.46     2401.84    190.60 o
 -10   1   8      748.34      838.01    130.68 o
  -9   1   8      371.43      298.71     65.27 o
  -8   1   8       32.09       27.44     41.58 o
  -7   1   8     7983.10     7796.93    171.76 o
  -6   1   8     2949.18     3035.83    105.39 o
  -5   1   8     1275.91     1110.80     50.03 o
  -4   1   8     2446.26     2544.12     84.65 o
  -3   1   8     1293.90     1118.88     44.25 o
  -2   1   8    25796.53    26457.72    286.19 o
  -1   1   8      171.67      196.55     26.51 o
   0   1   8       40.91       32.99     19.73 o
   1   1   8     4261.06     4575.50     78.79 o
   2   1   8    17630.61    16850.23    207.04 o
   3   1   8    43787.11    49231.13    627.58 o
   4   1   8      122.13      209.84     22.10 o
   5   1   8     8087.41     8686.56    166.02 o
   6   1   8     5512.94     5907.90    101.30 o
   7   1   8    15476.94    15706.39    214.78 o
   8   1   8     3241.11     3332.73     82.15 o
   9   1   8      898.92      656.06     43.68 o
  10   1   8     8157.10     8331.29    152.97 o
  11   1   8      252.69      163.53     37.56 o
  12   1   8     5021.40     5093.33    136.06 o
  13   1   8      197.01      108.62     39.74 o
  14   1   8      435.37      497.30     66.04 o
  15   1   8     2672.69     3037.93    112.31 o
  16   1   8      173.66      239.38     59.54 o
 -11   2   8      810.45      921.20     93.26 o
 -10   2   8     4835.52     4907.63    161.79 o
  -9   2   8       15.71        0.72     53.06 o
  -8   2   8      496.28      467.79     76.21 o
  -7   2   8      409.58      274.03     52.68 o
  -6   2   8     9221.80     9291.66    202.47 o
  -5   2   8    15468.39    15056.30    216.60 o
  -4   2   8     1222.88     1476.21     51.18 o
  -3   2   8     1538.69     1726.10     50.97 o
  -2   2   8     1352.84     1323.36     48.08 o
  -1   2   8    57317.18    55887.03    582.35 o
   0   2   8    20562.63    21978.17    248.81 o
   1   2   8     4028.04     4734.06     86.22 o
   2   2   8    22947.07    23813.88    404.92 o
   3   2   8      239.27      240.05     27.07 o
   4   2   8    49844.49    46700.37    734.37 o
   5   2   8      360.21      365.42     22.67 o
   6   2   8       23.45       71.45     21.44 o
   7   2   8     8486.80     8713.26    128.95 o
   8   2   8     8415.09     7506.36    128.75 o
   9   2   8    12895.96    13066.87    226.81 o
  10   2   8      355.97      485.17     47.09 o
  11   2   8     2437.51     2494.83    130.62 o
  12   2   8     1273.97     1076.09     67.15 o
  13   2   8     5767.40     5279.46    141.23 o
  14   2   8      963.82      800.47     62.35 o
  15   2   8      116.65      270.82     51.43 o
  16   2   8     1487.61     1391.78    116.76 o
 -11   3   8        2.76      -60.95     62.75 o
 -10   3   8     1031.64      786.43     91.82 o
  -9   3   8     7538.85     7705.64    202.09 o
  -8   3   8        7.00       77.94     52.12 o
  -7   3   8     1159.97     1117.18     78.34 o
  -6   3   8      281.40      245.00     52.83 o
  -5   3   8     6849.89     7326.60    156.06 o
  -4   3   8    15750.07    15042.79    197.73 o
  -3   3   8       74.05       51.43     25.15 o
  -2   3   8      203.67      461.40     33.69 o
  -1   3   8     2365.50     2717.03     64.32 o
   0   3   8    23503.08    23685.32    317.55 o
   1   3   8     7275.86     7959.29    121.13 o
   2   3   8    11767.13    12553.11    202.68 o
   3   3   8    13358.02    11815.31    170.92 o
   4   3   8      102.71       71.31     26.19 o
   5   3   8    33469.32    33368.95    467.57 o
   6   3   8     1082.48     1447.60     42.69 o
   7   3   8     1728.38     2245.74     65.23 o
   8   3   8    14097.90    13858.58    214.54 o
   9   3   8     4430.81     4894.33    116.34 o
  10   3   8    10271.40     9675.39    216.24 o
  11   3   8       46.46       61.19     48.37 o
  12   3   8     1999.66     1977.34    103.05 o
  13   3   8     3939.77     4039.65    153.61 o
  14   3   8     3548.54     3383.92    144.85 o
  15   3   8     1291.06     1135.11     94.50 o
  16   3   8       20.82       20.66     68.53 o
 -11   4   8     1241.85     1409.50    107.31 o
 -10   4   8       63.46       88.37     65.83 o
  -9   4   8       11.85        9.27     76.07 o
  -8   4   8    10733.90    10606.85    234.40 o
  -7   4   8      889.67      913.79     81.92 o
  -6   4   8     2046.51     1969.29     76.26 o
  -5   4   8     1899.52     1742.58     79.76 o
  -4   4   8     3542.25     3104.99     87.82 o
  -3   4   8    25775.23    25928.87    319.31 o
  -2   4   8     2311.79     2122.19     88.00 o
  -1   4   8      132.08      274.51     29.21 o
   0   4   8     1449.48     1535.39     47.66 o
   1   4   8    14645.84    15229.19    198.88 o
   2   4   8    12152.01    11997.85    172.21 o
   3   4   8      601.68      571.58     28.15 o
   4   4   8     2139.56     2141.73     82.43 o
   5   4   8      218.48      150.19     33.51 o
   6   4   8    21060.21    21458.37    362.53 o
   7   4   8     4120.47     4318.86    111.40 o
   8   4   8      184.21      124.72     41.97 o
   9   4   8     5424.23     4848.65    201.63 o
  10   4   8        2.52       47.54     41.77 o
  11   4   8     6988.63     7081.80    181.20 o
  12   4   8       19.83       40.86     49.90 o
  13   4   8      338.36      390.27     62.97 o
  14   4   8     2437.30     2282.08    138.20 o
  15   4   8      155.09      207.59     70.57 o
 -11   5   8     2671.80     2318.81    125.28 o
 -10   5   8     1053.36     1155.38     95.45 o
  -9   5   8      986.45     1117.19     90.14 o
  -8   5   8      289.50      210.50     61.61 o
  -7   5   8     8803.70     8453.36    177.93 o
  -6   5   8     4272.51     4492.96    112.83 o
  -5   5   8     4881.20     5324.54    117.88 o
  -4   5   8      975.79     1031.79     53.90 o
  -3   5   8     1026.38     1164.50     52.18 o
  -2   5   8    38338.68    37177.24    454.71 o
  -1   5   8     1626.73     1902.15     55.69 o
   0   5   8      161.54      142.55     26.09 o
   1   5   8     6374.11     5704.34     98.78 o
   2   5   8    11729.79    11026.44    204.00 o
   3   5   8    29152.39    30050.70    430.17 o
   4   5   8     1263.44     1355.18     48.32 o
   5   5   8     3023.81     3209.34     71.78 o
   6   5   8     3773.50     3280.85     87.38 o
   7   5   8    12367.34    12185.96    227.29 o
   8   5   8     9157.59     9445.84    192.60 o
   9   5   8      685.10      717.15     64.44 o
  10   5   8     2815.17     3095.99    157.79 o
  11   5   8      144.29      119.70     47.35 o
  12   5   8     3561.68     3152.13    110.31 o
  13   5   8      416.58      354.50     59.18 o
  14   5   8      254.43      340.71     68.61 o
  15   5   8     2104.30     2093.98    127.11 o
 -10   6   8     6286.81     6597.90    191.98 o
  -9   6   8      201.25      156.65     64.42 o
  -8   6   8     2431.94     2366.72    101.08 o
  -7   6   8      178.54      170.08     55.34 o
  -6   6   8    10560.87    11200.24    208.34 o
  -5   6   8    19268.70    18509.32    290.56 o
  -4   6   8     1238.99     1043.83     64.07 o
  -3   6   8      146.27      127.09     36.75 o
  -2   6   8       56.27      103.04     29.77 o
  -1   6   8    39290.68    40204.27    514.83 o
   0   6   8    13980.00    15293.95    219.66 o
   1   6   8     4295.00     5310.06    222.32 o
   2   6   8     6745.72     7403.58    150.50 o
   3   6   8      103.05      122.43     31.94 o
   4   6   8    41198.31    41832.88    530.35 o
   5   6   8     2321.67     2894.53     64.02 o
   6   6   8       18.54      112.77     21.60 o
   7   6   8     7637.81     8007.02    160.77 o
   8   6   8     3743.68     3437.04     98.01 o
   9   6   8    10712.29    10313.17    240.44 o
  10   6   8      181.82      223.25     54.21 o
  11   6   8     1299.43     1174.44     91.65 o
  12   6   8     1981.78     1766.95     90.83 o
  13   6   8     2778.04     2545.49    113.30 o
  14   6   8      749.91      535.50     80.02 o
  15   6   8        1.27      -45.49     58.89 o
 -10   7   8       56.12       22.20     70.89 o
  -9   7   8     7942.88     7925.39    229.71 o
  -8   7   8       13.54      -48.98     52.01 o
  -7   7   8     1625.92     1708.26    103.06 o
  -6   7   8     3460.32     3307.09    114.10 o
  -5   7   8     4769.48     4380.92    125.73 o
  -4   7   8    16485.14    16126.79    318.46 o
  -3   7   8     1074.08     1061.55     57.55 o
  -2   7   8      314.95      349.80     37.80 o
  -1   7   8     6146.35     6326.14    122.32 o
   0   7   8    16283.22    17390.52    461.77 o
   1   7   8    12466.89    11612.83    222.25 o
   2   7   8      890.65      931.29     47.91 o
   3   7   8     6851.81     6656.93    131.09 o
   4   7   8       40.41       13.71     25.28 o
   5   7   8    19104.06    19576.02    333.19 o
   6   7   8     7360.48     7148.06    269.09 o
   7   7   8       28.43       11.13     33.53 o
   8   7   8     8308.31     7861.45    160.86 o
   9   7   8      143.19      159.27     44.43 o
  10   7   8     8585.57     8944.77    194.31 o
  11   7   8      415.83      364.37     49.97 o
  12   7   8      565.53      470.54     61.11 o
  13   7   8     3436.45     3327.29    126.16 o
  14   7   8     1022.36     1195.45     89.84 o
  15   7   8      985.52      860.45     87.75 o
 -10   8   8      823.82     1084.66    107.70 o
  -9   8   8       88.13      225.40     71.52 o
  -8   8   8     8875.02     8793.95    211.70 o
  -7   8   8     3835.89     4068.73    133.26 o
  -6   8   8     4511.42     4901.76    139.61 o
  -5   8   8     1972.53     1979.12     96.60 o
  -4   8   8      369.07      414.65     59.69 o
  -3   8   8    35264.36    36282.39    528.52 o
  -2   8   8     2104.17     2169.38    133.61 o
  -1   8   8       21.08       55.87     43.00 o
   0   8   8     6821.72     6146.66    168.17 o
   1   8   8    21285.48    20482.52    356.14 o
   2   8   8    18537.88    19817.51    337.26 o
   3   8   8     1710.37     1797.75     76.86 o
   4   8   8     2696.81     2808.73     80.86 o
   5   8   8      584.99      567.36     41.28 o
   6   8   8    15457.14    15371.17    356.24 o
   7   8   8     5105.65     5612.09    145.56 o
   8   8   8      361.68      346.28     37.21 o
   9   8   8     2910.83     2681.75    148.37 o
  10   8   8        7.20      -16.15     36.87 o
  11   8   8     5696.98     5545.93    162.14 o
  12   8   8      269.19      275.66     51.42 o
  13   8   8      304.79      428.41     62.55 o
  14   8   8     1436.71     1283.73     89.47 o
  -9   9   8     1572.17     1426.72    106.74 o
  -8   9   8      129.47       77.47     59.92 o
  -7   9   8     2842.84     2938.83    113.32 o
  -6   9   8     8280.12     7610.13    175.34 o
  -5   9   8      757.84      749.83     57.98 o
  -4   9   8      226.48      394.46     56.28 o
  -3   9   8       24.93       31.73     37.54 o
  -2   9   8    29516.12    29416.36    589.90 o
  -1   9   8     6491.86     6960.21    191.20 o
   0   9   8     1325.86     1526.05     81.78 o
   1   9   8     7655.41     8547.70    223.93 o
   2   9   8     1947.54     1949.18     67.30 o
   3   9   8    34508.02    35146.05    810.77 o
   4   9   8      326.14      247.53     43.75 o
   5   9   8      302.32      415.08     49.92 o
   6   9   8     9777.41    10157.37    237.99 o
   7   9   8     7619.00     6827.23    287.30 o
   8   9   8    10260.76    10103.78    395.69 o
   9   9   8     1925.73     2117.16    164.07 o
  10   9   8     1329.04     1414.94     83.67 o
  11   9   8      560.63      549.51     53.99 o
  12   9   8     5508.60     5225.50    157.42 o
  13   9   8     1203.57     1255.10     77.34 o
  14   9   8        0.16       24.29     52.93 o
  -9  10   8      132.35       85.47     91.54 o
  -8  10   8     2095.99     2267.98    106.20 o
  -7  10   8       18.72      -45.92     45.92 o
  -6  10   8     4386.39     4019.13    118.28 o
  -5  10   8    12007.05    11876.58    262.21 o
  -4  10   8       28.66      -17.68     39.26 o
  -3  10   8      317.93      360.37     67.04 o
  -2  10   8      432.89      392.11     64.07 o
  -1  10   8     6376.26     6158.48    212.27 o
   0  10   8     6628.98     6085.26    171.36 o
   1  10   8      799.98      782.16     60.37 o
   2  10   8      515.01      596.62     44.87 o
   3  10   8      433.11      464.71     65.23 o
   4  10   8    13912.42    13260.20    297.06 o
   5  10   8     1284.31     1614.76    100.42 o
   6  10   8      701.26      862.19     76.29 o
   7  10   8     3086.70     2955.65    169.35 o
   8  10   8      412.71      398.33     84.34 o
   9  10   8    10632.05    11135.67    434.90 o
  10  10   8        1.81      -57.66     74.13 o
  11  10   8       68.16       15.30     52.64 o
  12  10   8     2370.81     2388.77    133.82 o
  13  10   8     1289.40     1169.03    248.58 o
  -8  11   8      617.20      702.46     84.02 o
  -7  11   8     2364.07     2318.21    120.62 o
  -6  11   8      998.00     1086.53     85.24 o
  -5  11   8     1032.50     1027.01     70.82 o
  -4  11   8    12790.91    12935.06    334.67 o
  -3  11   8       29.58        7.63     53.11 o
  -2  11   8      103.68       62.80     53.17 o
  -1  11   8     3372.10     3110.09    126.87 o
   0  11   8     8858.52     8040.10    256.49 o
   1  11   8    12188.09    13220.93    370.41 o
   2  11   8      802.55      819.36     83.63 o
   3  11   8      628.80      561.63     75.28 o
   4  11   8       41.99       45.65     47.72 o
   5  11   8    10721.71    11653.60    418.09 o
   6  11   8     6104.56     6269.44    258.63 o
   7  11   8      159.35      179.56     65.23 o
   8  11   8     1548.73     1560.36    125.86 o
   9  11   8        4.32        0.66     71.82 o
  10  11   8     5099.82     5001.98    264.56 o
  11  11   8      176.26      256.29     56.92 o
  12  11   8        3.17        0.42     58.26 o
  13  11   8     2021.93     2205.87    136.65 o
  -7  12   8     1612.29     1842.48    131.84 o
  -6  12   8     3643.90     3844.59    350.24 o
  -5  12   8       22.42       48.40     71.80 o
  -4  12   8      118.09      145.36     68.96 o
  -3  12   8    15649.41    16048.90    384.09 o
  -2  12   8     2779.78     3037.97    136.61 o
  -1  12   8      512.91      569.88     76.78 o
   0  12   8     2555.52     2834.78    135.86 o
   1  12   8     4337.18     4066.34    131.49 o
   2  12   8    12815.72    13924.17    390.76 o
   3  12   8       85.66       70.18     69.52 o
   4  12   8      764.96      733.07     95.55 o
   5  12   8      477.27      406.56     73.14 o
   6  12   8     7318.35     6662.16    266.87 o
   7  12   8     4606.23     5048.10    221.73 o
   8  12   8      232.14      207.24     72.81 o
   9  12   8     1962.57     2040.06    150.57 o
  10  12   8      518.45      549.55    109.38 o
  11  12   8     2248.44     2251.91    182.53 o
  12  12   8      446.69      345.42     70.21 o
  -6  13   8     6584.17     6710.51    249.35 o
  -5  13   8      193.09      129.40     99.38 o
  -4  13   8       71.68      139.91     71.23 o
  -3  13   8      366.00      362.03     75.53 o
  -2  13   8     8901.55     9283.77    258.34 o
  -1  13   8     5216.97     4796.44    167.41 o
   0  13   8      523.42      379.25     62.03 o
   1  13   8     1116.09     1219.26    152.21 o
   2  13   8      365.72      383.83     95.55 o
   3  13   8    19734.28    20358.13    697.48 o
   4  13   8     1579.64     1459.54    119.93 o
   5  13   8       51.43       -6.59     58.32 o
   6  13   8     3204.96     3516.74    174.95 o
   7  13   8     1806.54     1538.94    111.69 o
   8  13   8     8536.96     9064.97    342.98 o
   9  13   8        6.04       20.76     69.85 o
  10  13   8      800.13      616.76    108.07 o
  11  13   8     1053.34     1310.29    145.95 o
  -5  14   8     8369.65     8438.13    281.09 o
  -4  14   8       10.92      -32.16     67.55 o
  -3  14   8       25.79      -20.68     65.61 o
  -2  14   8     1666.98     1673.32    112.47 o
  -1  14   8     3830.57     3786.22    175.15 o
   0  14   8     5711.34     6200.63    215.73 o
   1  14   8      474.12      406.89     66.32 o
   2  14   8      506.81      463.23    103.45 o
   3  14   8     1263.68     1031.23    118.28 o
   4  14   8     7711.12     8321.69    334.74 o
   5  14   8     3151.02     2937.53    164.07 o
   6  14   8       40.04       39.21     55.35 o
   7  14   8     1596.70     1420.33    103.45 o
   8  14   8       52.95       46.78     60.29 o
   9  14   8     6488.46     6365.31    272.47 o
  10  14   8      101.82       -8.57     74.46 o
  -4  15   8    11424.40    11746.83    393.33 o
  -3  15   8      385.93      429.07    100.20 o
  -2  15   8     1338.69     1626.39    133.15 o
  -1  15   8     1095.28     1317.54    114.13 o
   0  15   8     3803.62     3935.03    171.82 o
   1  15   8    10906.16    11843.37    324.33 o
   2  15   8      171.42      379.88    103.78 o
   3  15   8      237.95       98.51     82.04 o
   4  15   8      819.05      866.50    107.74 o
   5  15   8     5202.53     4930.15    221.07 o
   6  15   8     5492.80     5782.16    230.30 o
  -2  16   8     2505.40     2369.53    301.30 o
  -1  16   8      286.57      355.10     86.92 o
   0  16   8     1248.18     1279.29    110.14 o
   1  16   8      705.47      751.48     83.22 o
   2  16   8     8257.64     8248.55    373.29 o
   3  16   8       41.13       -3.62     78.74 o
   4  16   8      178.93      197.68     80.06 o
   5  16   8     1098.89     1087.57    103.78 o
   1  17   8       91.69       59.28     64.71 o
   2  17   8       15.71      -32.62     86.65 o
   3  17   8     6018.40     5852.33    294.87 o
   4  17   8      540.86      432.92     97.85 o
   0 -15   9     3544.91     3943.53    149.95 o
   1 -15   9        3.12      -53.85     53.85 o
   2 -15   9     1401.27     1412.90    101.21 o
   3 -15   9      937.32      938.70    113.61 o
   4 -15   9     2981.20     2868.95    147.59 o
   5 -15   9      760.60      751.86     99.36 o
   6 -15   9       10.64        9.26     72.02 o
  -2 -14   9        1.85        0.33     58.68 o
  -1 -14   9     1963.50     1971.53    110.63 o
   0 -14   9      866.55      874.63    107.79 o
   1 -14   9     5255.48     4997.28    187.20 o
   2 -14   9        2.12        2.66     59.12 o
   3 -14   9      906.75      834.45     91.53 o
   4 -14   9     2421.08     2539.93    134.40 o
   5 -14   9     2855.12     3058.55    149.36 o
   6 -14   9     2283.89     2523.85    189.31 o
   7 -14   9      133.28       90.01     54.37 o
   8 -14   9     2184.64     2343.91    112.50 o
  -4 -13   9      617.16      479.10     75.89 o
  -3 -13   9     2831.15     2862.53    128.67 o
  -2 -13   9      798.51      829.79    101.23 o
  -1 -13   9        0.63       -6.02     59.26 o
   0 -13   9     3292.28     2880.86    123.80 o
   1 -13   9       65.09       80.50     55.56 o
   2 -13   9     7504.65     7358.39    214.28 o
   3 -13   9       46.00       65.10     61.54 o
   4 -13   9      361.79      441.97     78.24 o
   5 -13   9     2365.16     2049.91    107.51 o
   6 -13   9     2094.07     2204.34    124.76 o
   7 -13   9     3635.81     3603.20    156.09 o
   8 -13   9       11.45       -8.76     42.97 o
   9 -13   9     1375.70     1434.06     83.27 o
  10 -13   9     1979.69     2182.11    103.37 o
  -5 -12   9       47.13      110.84     68.24 o
  -4 -12   9      119.26       74.51     58.84 o
  -3 -12   9     2478.31     2543.40    118.48 o
  -2 -12   9     2739.98     2950.56    124.69 o
  -1 -12   9     4077.49     4337.06    145.83 o
   0 -12   9       47.53        4.57     50.46 o
   1 -12   9     4025.44     3921.28    136.80 o
   2 -12   9      795.53      796.81     83.69 o
   3 -12   9     7516.33     7428.60    212.54 o
   4 -12   9       88.06      115.52     63.54 o
   5 -12   9       71.70       65.19     46.28 o
   6 -12   9     4921.04     4746.03    145.51 o
   7 -12   9      366.23      420.07     54.00 o
   8 -12   9     6613.76     6631.53    158.74 o
   9 -12   9       51.86      109.27     52.88 o
  10 -12   9     1079.92     1454.76     90.13 o
  11 -12   9     2708.40     2844.53    129.09 o
  -6 -11   9       92.81       77.35     66.34 o
  -5 -11   9     5554.75     5471.55    216.23 o
  -4 -11   9      384.83      349.47     67.53 o
  -3 -11   9      102.34      158.76     55.34 o
  -2 -11   9     2394.88     2543.41    126.13 o
  -1 -11   9     1609.47     1557.33     92.64 o
   0 -11   9     8498.14     8054.11    251.91 o
   1 -11   9        3.70       12.85     46.15 o
   2 -11   9     2252.64     2282.03     87.86 o
   3 -11   9     4685.07     4543.59    128.51 o
   4 -11   9     4869.06     4398.45    130.81 o
   5 -11   9     3893.43     3892.49    106.20 o
   6 -11   9        1.43      -17.69     37.82 o
   7 -11   9     5359.12     5583.66    139.98 o
   8 -11   9      416.50      502.46     71.48 o
   9 -11   9     6328.66     5910.73    155.24 o
  10 -11   9       56.86       41.77     59.17 o
  11 -11   9      230.54      322.86     71.08 o
  12 -11   9     3951.91     4308.31    182.40 o
  -7 -10   9      349.98      556.70     89.65 o
  -6 -10   9      441.85      507.47     84.82 o
  -5 -10   9       97.91       26.99     59.37 o
  -4 -10   9     6273.99     6259.25    195.69 o
  -3 -10   9      428.30      314.97     61.12 o
  -2 -10   9      207.43      253.72     57.56 o
  -1 -10   9     2441.21     2460.69    106.42 o
   0 -10   9       64.78       29.61     35.25 o
   1 -10   9     9023.41     9224.16    179.12 o
   2 -10   9      280.99      213.33     45.33 o
   3 -10   9     1054.20     1040.99     54.96 o
   4 -10   9     5110.34     4740.35    123.47 o
   5 -10   9     3611.15     3978.86    109.12 o
   6 -10   9     5159.68     4640.67    147.22 o
   7 -10   9       95.72      187.94     48.04 o
   8 -10   9     2734.84     2824.36    118.93 o
   9 -10   9     3179.95     3387.90    116.80 o
  10 -10   9     3406.85     3575.41    134.71 o
  11 -10   9      101.92       54.16     60.28 o
  12 -10   9       40.42      169.50     75.31 o
  -8  -9   9     1345.01     1430.81    121.85 o
  -7  -9   9     4561.64     4713.42    183.45 o
  -6  -9   9       83.22       44.53     61.38 o
  -5  -9   9      454.65      366.84     70.23 o
  -4  -9   9     1181.58     1099.48     92.35 o
  -3  -9   9     5330.40     5024.08    151.85 o
  -2  -9   9     5353.98     5780.39    132.92 o
  -1  -9   9      127.11      135.07     39.59 o
   0  -9   9     2461.93     2179.08     82.02 o
   1  -9   9       10.67      -28.14     28.63 o
   2  -9   9    15931.48    15450.72    246.89 o
   3  -9   9      757.77      850.52     54.83 o
   4  -9   9      454.88      538.44     49.61 o
   5  -9   9     4914.85     4945.14    122.89 o
   6  -9   9     1888.96     2089.28     83.89 o
   7  -9   9     9313.30     8928.23    181.89 o
   8  -9   9       24.85       50.20     41.51 o
   9  -9   9     1298.97     1597.28     78.84 o
  10  -9   9     3436.36     3346.00    117.46 o
  11  -9   9     1285.92     1544.02    119.47 o
  12  -9   9      249.57       90.34     63.95 o
  13  -9   9        5.86       51.54     64.35 o
  -8  -8   9      931.45     1037.68    106.20 o
  -7  -8   9      510.39      568.42     87.72 o
  -6  -8   9     6115.58     6158.65    201.04 o
  -5  -8   9      185.49      244.98     59.19 o
  -4  -8   9        3.74       32.18     41.55 o
  -3  -8   9     3414.60     3675.93    107.15 o
  -2  -8   9     5962.83     6054.79    138.26 o
  -1  -8   9    11731.89    11409.44    183.02 o
   0  -8   9      302.07      379.79     38.98 o
   1  -8   9     3702.39     3304.31     85.60 o
   2  -8   9     5136.56     5129.27    117.10 o
   3  -8   9    12080.66    11109.56    196.06 o
   4  -8   9     7251.18     6685.64    142.08 o
   5  -8   9      360.62      389.32     44.85 o
   6  -8   9    10926.27    11108.43    197.90 o
   7  -8   9     1190.63     1450.91     65.41 o
   8  -8   9    10389.28     9933.60    171.18 o
   9  -8   9       40.24       40.81     39.60 o
  10  -8   9      758.91     1000.20     79.25 o
  11  -8   9     4376.57     4568.19    149.34 o
  12  -8   9        7.96        7.44     57.13 o
  13  -8   9     1146.78     1019.81     92.01 o
  14  -8   9        4.43      162.63     68.64 o
  -9  -7   9     1970.07     2149.15    141.19 o
  -8  -7   9      255.16      264.82     57.39 o
  -7  -7   9      819.66      640.59     87.40 o
  -6  -7   9       40.00        5.32     45.89 o
  -5  -7   9    12238.86    12675.53    252.27 o
  -4  -7   9      320.20      310.55     40.29 o
  -3  -7   9      448.72      376.85     43.50 o
  -2  -7   9     4968.61     4572.41    102.76 o
  -1  -7   9     1993.27     2016.95     69.04 o
   0  -7   9    13907.67    13404.61    206.39 o
   1  -7   9       40.24       70.82     30.89 o
   2  -7   9     1944.65     1792.17     69.09 o
   3  -7   9     7340.12     7201.72    125.73 o
   4  -7   9     8385.39     8451.54    175.74 o
   5  -7   9     6550.63     6857.77    125.70 o
   6  -7   9        1.93      -27.94     37.79 o
   7  -7   9     6366.78     6568.30    142.46 o
   8  -7   9     2547.76     2315.89     77.96 o
   9  -7   9    11846.57    12228.52    209.81 o
  10  -7   9     1011.58      728.11     67.79 o
  11  -7   9       80.14       90.37     55.58 o
  12  -7   9     5073.82     5554.94    165.36 o
  13  -7   9      120.17       44.14     59.25 o
  14  -7   9     1589.43     1342.62    102.09 o
  -9  -6   9     1850.87     2018.64    130.93 o
  -8  -6   9     6240.48     6162.71    184.60 o
  -7  -6   9      277.74      306.72     45.90 o
  -6  -6   9     1028.00     1186.93     76.79 o
  -5  -6   9     3042.54     3025.89    113.94 o
  -4  -6   9    10102.75     9666.48    180.38 o
  -3  -6   9     5524.11     5733.55    129.17 o
  -2  -6   9       29.41      -27.91     30.15 o
  -1  -6   9     7901.95     7559.76    139.30 o
   0  -6   9      495.32      528.07     40.92 o
   1  -6   9    21552.24    21215.90    257.77 o
   2  -6   9       24.82       55.12     27.45 o
   3  -6   9      374.96      321.33     35.50 o
   4  -6   9     9263.76     9407.86    149.11 o
   5  -6   9     4678.54     4347.85     95.56 o
   6  -6   9    16657.12    16533.32    230.01 o
   7  -6   9       12.16       53.15     34.41 o
   8  -6   9     2960.79     3118.59     87.17 o
   9  -6   9     7810.61     7923.58    166.09 o
  10  -6   9     8347.96     8382.05    280.00 o
  11  -6   9     1584.03     1336.28     87.26 o
  12  -6   9      269.21      261.00     62.13 o
  13  -6   9     4061.07     4194.50    218.90 o
  14  -6   9      440.59      432.97     75.70 o
  15  -6   9     1704.58     1899.39    115.02 o
  -9  -5   9      487.82      413.63     56.66 o
  -8  -5   9      777.45      780.55     64.82 o
  -7  -5   9     6982.95     7012.21    158.24 o
  -6  -5   9        3.85      -16.85     39.23 o
  -5  -5   9      386.32      246.05     45.84 o
  -4  -5   9     1774.75     1826.59     75.25 o
  -3  -5   9     7278.24     7212.38    154.69 o
  -2  -5   9    12070.28    11915.97    202.02 o
  -1  -5   9      181.60      186.21     30.59 o
   0  -5   9     2965.91     2836.20     69.59 o
   1  -5   9      790.24      693.61     39.24 o
   2  -5   9    11702.75    11102.62    154.45 o
   3  -5   9     3902.54     4046.91     80.89 o
   4  -5   9       21.46       44.18     25.10 o
   5  -5   9     9126.24     8865.98    133.90 o
   6  -5   9        2.77      -24.97     24.97 o
   7  -5   9    12830.69    13055.05    181.98 o
   8  -5   9       43.74       42.32     31.59 o
   9  -5   9      228.62      360.98     43.50 o
  10  -5   9     7925.47     7849.55    243.88 o
  11  -5   9     1177.23     1195.87     81.36 o
  12  -5   9     2673.44     2412.55    109.27 o
  13  -5   9       60.76       96.05     59.27 o
  14  -5   9     2075.77     2420.72    117.91 o
  15  -5   9     2207.26     2477.81    138.86 o
 -10  -4   9      957.80      803.35     72.36 o
  -9  -4   9      555.34      527.78     64.40 o
  -8  -4   9      545.05      578.06     65.22 o
  -7  -4   9      414.12      388.31     56.61 o
  -6  -4   9    10156.87    10601.91    203.94 o
  -5  -4   9      445.98      383.74     51.63 o
  -4  -4   9      209.75      155.82     42.37 o
  -3  -4   9     4177.65     4221.53     95.11 o
  -2  -4   9     5369.53     5284.11    129.45 o
  -1  -4   9    10442.84    10824.76    154.52 o
   0  -4   9       31.46        4.87     24.42 o
   1  -4   9     3174.41     2903.56     63.47 o
   2  -4   9     5426.81     5542.99     90.14 o
   3  -4   9    15501.42    14672.42    187.40 o
   4  -4   9    10990.05    10410.74    138.91 o
   5  -4   9      625.04      748.90     38.53 o
   6  -4   9     7674.73     8171.17    128.48 o
   7  -4   9     3252.07     3276.35     73.62 o
   8  -4   9     9672.35     9176.77    187.06 o
   9  -4   9     1543.30     1434.73     61.60 o
  10  -4   9       66.82      144.06     39.90 o
  11  -4   9     3487.08     3754.86    107.17 o
  12  -4   9       23.87      -42.07     42.07 o
  13  -4   9     1723.54     1578.73    114.72 o
  14  -4   9        1.07       91.88     66.39 o
  15  -4   9      503.29      744.56    132.30 o
 -10  -3   9     2513.90     2458.44    115.77 o
  -9  -3   9     4672.03     4850.39    141.45 o
  -8  -3   9      810.72      761.73     97.98 o
  -7  -3   9      232.32      259.42     51.48 o
  -6  -3   9      578.55      497.85     56.08 o
  -5  -3   9    10642.39    10440.20    184.13 o
  -4  -3   9      617.30      722.21     49.54 o
  -3  -3   9     3492.31     3501.28     86.23 o
  -2  -3   9     5086.83     4974.25    100.57 o
  -1  -3   9     1003.86     1156.27     54.48 o
   0  -3   9    29480.48    29321.19    315.29 o
   1  -3   9       18.30       -5.30     20.53 o
   2  -3   9     2913.41     2694.16     76.60 o
   3  -3   9    12881.55    12701.84    157.94 o
   4  -3   9    11793.71    11614.09    157.25 o
   5  -3   9     8417.61     8617.99    128.14 o
   6  -3   9        0.48       10.38     23.08 o
   7  -3   9     7196.17     6982.12    109.58 o
   8  -3   9     5150.33     5193.96    148.13 o
   9  -3   9    16617.10    16044.42    226.53 o
  10  -3   9      329.55      328.62     43.59 o
  11  -3   9       15.10       16.05     35.95 o
  12  -3   9     6589.64     6984.79    141.03 o
  13  -3   9      580.61      465.04     56.73 o
  14  -3   9     2559.65     2562.43    115.26 o
  15  -3   9       34.37        9.31     64.25 o
 -10  -2   9      768.31      849.09    102.07 o
  -9  -2   9      881.24      833.31     87.58 o
  -8  -2   9     8483.04     8388.54    187.76 o
  -7  -2   9       71.26      134.03     53.64 o
  -6  -2   9      328.72      360.22     47.75 o
  -5  -2   9     6819.77     7195.78    136.25 o
  -4  -2   9     9218.53     9337.78    156.15 o
  -3  -2   9    14421.46    14502.54    207.02 o
  -2  -2   9      221.30      235.67     33.74 o
  -1  -2   9     1705.46     1782.29     53.85 o
   0  -2   9     1619.99     1550.51     49.85 o
   1  -2   9    25061.96    23987.45    250.48 o
   2  -2   9     6382.53     6895.56    111.86 o
   3  -2   9      621.87      685.06     32.88 o
   4  -2   9     8520.62     9237.70    130.62 o
   5  -2   9     1750.81     1798.47     52.17 o
   6  -2   9    26695.72    27105.81    328.33 o
   7  -2   9        2.80       12.13     25.56 o
   8  -2   9     3707.64     3839.49     87.93 o
   9  -2   9    16918.60    16289.07    226.52 o
  10  -2   9     2843.82     2986.47    100.51 o
  11  -2   9     2211.43     2239.42     80.96 o
  12  -2   9      375.13      387.44     49.89 o
  13  -2   9     5293.72     5629.79    145.03 o
  14  -2   9     1460.33     1509.40    102.67 o
  15  -2   9     2044.23     2262.76    109.91 o
  16  -2   9        3.29      -58.98     58.98 o
 -10  -1   9      411.37      281.90    101.67 o
  -9  -1   9      726.41      567.36     69.61 o
  -8  -1   9      382.61      374.50     61.58 o
  -7  -1   9    11496.03    11295.96    256.07 o
  -6  -1   9       36.74       72.04     38.41 o
  -5  -1   9       21.75       13.87     34.85 o
  -4  -1   9     2952.52     2887.24     86.35 o
  -3  -1   9     5080.21     5052.73    123.07 o
  -2  -1   9    14224.61    14451.34    180.14 o
  -1  -1   9       94.78       75.19     23.25 o
   0  -1   9      324.88      260.14     30.05 o
   1  -1   9      612.76      733.15     33.95 o
   2  -1   9    18430.78    17643.39    199.86 o
   3  -1   9    23085.54    23762.69    256.05 o
   4  -1   9      711.69      865.82     42.70 o
   5  -1   9    11454.93    11339.43    149.70 o
   6  -1   9     1943.34     2067.99     63.58 o
   7  -1   9    20728.83    20050.13    256.28 o
   8  -1   9     6659.92     6831.34    126.12 o
   9  -1   9      292.54      431.40     45.30 o
  10  -1   9    14359.31    14489.32    221.94 o
  11  -1   9      144.20       90.70     43.56 o
  12  -1   9     4415.67     4079.56    211.12 o
  13  -1   9       58.32      178.59     48.44 o
  14  -1   9     1694.19     2131.78     93.30 o
  15  -1   9     2425.06     2326.44    128.69 o
  16  -1   9      454.95      594.20     72.77 o
 -10   0   9     2824.10     2812.23    141.57 o
  -9   0   9      422.82      446.31     75.23 o
  -8   0   9      121.20      131.26     48.60 o
  -7   0   9      749.13      648.76     60.56 o
  -6   0   9    17690.88    17783.94    272.57 o
  -5   0   9     3675.41     3647.15     94.51 o
  -4   0   9       11.14       50.80     29.41 o
  -3   0   9     6997.42     7200.08    149.35 o
  -2   0   9     4579.22     4332.72    113.24 o
  -1   0   9    34124.47    34201.07    379.94 o
   0   0   9      608.52      606.99     34.21 o
   1   0   9     2343.43     2582.61     83.98 o
   2   0   9    20423.06    20789.83    240.57 o
   3   0   9     3210.92     2993.25     56.13 o
   4   0   9    17282.27    16519.36    208.93 o
   5   0   9     1649.19     2084.11     54.66 o
   6   0   9     2745.56     2686.64     68.10 o
   7   0   9     5754.98     6004.42    138.49 o
   8   0   9    22323.75    22051.92    321.75 o
   9   0   9     6427.38     6076.73    155.10 o
  10   0   9       47.62       90.50     37.03 o
  11   0   9     3711.27     3827.01    121.13 o
  12   0   9      282.52      192.29     43.85 o
  13   0   9     2670.09     2504.16    144.47 o
  14   0   9      213.20      168.60     49.77 o
  15   0   9      210.25      200.26     78.93 o
  16   0   9     1995.98     2303.12     92.64 o
 -10   1   9     1318.72     1390.75    101.69 o
  -9   1   9     4587.52     4311.09    159.13 o
  -8   1   9      487.86      562.76     71.19 o
  -7   1   9      245.09      287.69     54.17 o
  -6   1   9     1058.52      932.21     62.20 o
  -5   1   9    11612.05    11404.26    179.88 o
  -4   1   9     5605.15     5540.22    105.38 o
  -3   1   9     1495.88     1501.16     54.70 o
  -2   1   9     7860.09     7471.76    124.66 o
  -1   1   9      230.01      279.49     29.24 o
   0   1   9    21209.17    21614.60    251.72 o
   1   1   9      155.77      236.96     26.95 o
   2   1   9     1659.20     1698.15     45.20 o
   3   1   9    24684.14    24286.90    308.08 o
   4   1   9     1033.21      762.46     41.61 o
   5   1   9    13379.39    14023.21    193.35 o
   6   1   9        4.41       -1.67     21.70 o
   7   1   9     3287.46     3123.10     77.58 o
   8   1   9    10407.26     9871.89    178.77 o
   9   1   9     8762.35     8398.97    162.54 o
  10   1   9     1542.48     1512.03     71.97 o
  11   1   9      129.60      211.91     45.83 o
  12   1   9     3092.76     3353.22     96.80 o
  13   1   9     2144.47     2166.87     78.04 o
  14   1   9     2864.53     3240.12    216.34 o
  15   1   9      103.95        1.96     55.78 o
  16   1   9      100.34       87.96     57.96 o
 -10   2   9      168.29      198.66     69.03 o
  -9   2   9      661.54      738.71     81.29 o
  -8   2   9    10942.82    11279.72    245.87 o
  -7   2   9       81.39       80.80     52.16 o
  -6   2   9      392.85      493.64     62.87 o
  -5   2   9     2842.70     3105.93     92.36 o
  -4   2   9     7658.64     7573.22    126.85 o
  -3   2   9    13079.14    13353.31    180.71 o
  -2   2   9      355.02      428.93     33.67 o
  -1   2   9      427.06      505.03     49.18 o
   0   2   9       87.15       78.18     22.52 o
   1   2   9    35296.49    35115.51    402.35 o
   2   2   9    12100.85    12568.87    176.01 o
   3   2   9      104.88      176.26     27.82 o
   4   2   9    11436.54    12368.70    211.13 o
   5   2   9      221.90      230.20     28.54 o
   6   2   9    21583.47    21943.24    359.76 o
   7   2   9      505.16      650.35     34.92 o
   8   2   9      108.89      175.78     30.19 o
   9   2   9    13818.98    13033.54    251.55 o
  10   2   9     2219.11     2004.58     78.10 o
  11   2   9     4975.13     4861.97    125.46 o
  12   2   9      947.65      957.14     64.46 o
  13   2   9     2508.00     2958.43    104.87 o
  14   2   9     2048.00     1805.80    103.19 o
  15   2   9     1346.99     1374.27     77.99 o
  16   2   9      287.16      211.65     79.71 o
 -10   3   9      565.97      475.06     81.87 o
  -9   3   9      200.56       90.52     61.96 o
  -8   3   9       14.68      -25.63     78.08 o
  -7   3   9    10842.37    10972.42    307.87 o
  -6   3   9      219.72      200.34     45.58 o
  -5   3   9      103.25       77.39     38.12 o
  -4   3   9     3583.21     3689.39     96.01 o
  -3   3   9     2040.93     2263.86     68.19 o
  -2   3   9    24431.99    23370.12    293.15 o
  -1   3   9      965.94     1136.30     45.84 o
   0   3   9      236.51       80.85     23.52 o
   1   3   9     1249.64     1086.33     41.00 o
   2   3   9    12305.32    11433.57    178.01 o
   3   3   9    15592.11    15176.43    191.63 o
   4   3   9       43.48      119.62     22.07 o
   5   3   9     9749.32     8790.08    153.99 o
   6   3   9     7226.61     7509.43    123.82 o
   7   3   9    31174.54    31056.65    580.78 o
   8   3   9     7248.34     7300.61    130.84 o
   9   3   9     2080.90     2148.42     73.15 o
  10   3   9    13673.11    14108.16    334.17 o
  11   3   9        4.66       70.76     47.52 o
  12   3   9     7517.49     7236.39    195.25 o
  13   3   9       28.61       29.26     64.60 o
  14   3   9      456.21      563.82     92.07 o
  15   3   9     3268.00     3067.06    144.09 o
 -10   4   9     3764.22     3829.84    170.03 o
  -9   4   9      300.37      245.01     67.54 o
  -8   4   9       90.94       62.95     56.39 o
  -7   4   9      192.11      212.93     77.07 o
  -6   4   9     8542.53     8532.91    176.40 o
  -5   4   9     3468.94     3615.57     99.37 o
  -4   4   9      408.68      377.99     43.91 o
  -3   4   9     4348.22     4215.70     97.87 o
  -2   4   9      634.14      551.29     40.98 o
  -1   4   9    19144.11    20718.94    259.68 o
   0   4   9      332.74      238.15     28.30 o
   1   4   9       79.14      115.51     22.85 o
   2   4   9     3365.44     3359.53     78.90 o
   3   4   9     1090.51      921.90     41.45 o
   4   4   9     8382.79     8388.72    232.26 o
   5   4   9     3599.46     4116.75    159.73 o
   6   4   9     2826.07     2475.23     85.84 o
   7   4   9     7469.60     7504.22    181.21 o
   8   4   9     4238.45     3948.56    253.19 o
   9   4   9     4097.16     3563.59    129.80 o
  10   4   9       22.59       88.55     52.22 o
  11   4   9     2232.07     2295.54    115.94 o
  12   4   9     1114.15     1030.71     91.33 o
  13   4   9     3681.07     4093.25    168.63 o
  14   4   9      292.68      167.56     65.93 o
  15   4   9       16.13        6.39     61.96 o
 -10   5   9      325.40      233.60     75.83 o
  -9   5   9     6970.16     6587.81    187.15 o
  -8   5   9        1.32      -46.76     55.59 o
  -7   5   9       15.81       26.99     45.86 o
  -6   5   9     2834.05     2769.64     93.34 o
  -5   5   9     8357.89     8153.24    155.95 o
  -4   5   9    11847.33    11783.04    192.01 o
  -3   5   9     2751.41     3058.42     83.56 o
  -2   5   9     2936.15     3139.11     96.64 o
  -1   5   9     1167.49     1014.59     52.21 o
   0   5   9    39626.59    37317.57    530.34 o
   1   5   9     6352.13     6458.60     95.63 o
   2   5   9      195.76      179.56     23.11 o
   3   5   9    12779.32    12625.67    566.07 o
   4   5   9      948.93      828.01    101.67 o
   5   5   9    13578.19    13832.66    482.41 o
   6   5   9     3721.80     3749.01     97.22 o
   7   5   9     7283.75     6969.09    152.00 o
   8   5   9     8797.43     8429.02    250.13 o
   9   5   9     5695.21     5512.55    196.26 o
  10   5   9     5823.66     6130.24    217.14 o
  11   5   9      915.72      804.90     78.25 o
  12   5   9     3097.14     3412.89    144.13 o
  13   5   9     2784.43     2258.36    110.16 o
  14   5   9      901.65     1168.06     91.60 o
  15   5   9      286.81      207.66     70.71 o
 -10   6   9        9.33      -60.88     60.88 o
  -9   6   9      414.43      323.51     94.12 o
  -8   6   9    11979.99    11699.65    284.06 o
  -7   6   9      383.75      295.04     90.16 o
  -6   6   9     1797.62     2049.77     99.53 o
  -5   6   9     3276.28     3432.05    114.06 o
  -4   6   9     3277.07     3674.94    112.99 o
  -3   6   9    19478.21    18899.70    438.37 o
  -2   6   9        7.63        9.24     31.78 o
  -1   6   9       53.93       67.84     29.52 o
   0   6   9     4748.56     5165.60    125.11 o
   1   6   9    24991.33    25132.08    360.41 o
   2   6   9    12081.68    13088.02    242.66 o
   3   6   9      696.03      713.58     36.80 o
   4   6   9    14825.97    15744.91    273.38 o
   5   6   9     1779.12     1630.46     73.12 o
   6   6   9    23655.13    22613.60    438.86 o
   7   6   9     2501.86     2925.79    102.78 o
   8   6   9       59.54      176.26     51.85 o
   9   6   9    13303.88    13601.55    359.72 o
  10   6   9      818.02      927.57     90.39 o
  11   6   9     3760.74     3411.44    162.40 o
  12   6   9       96.02      104.54     48.14 o
  13   6   9     1918.35     1862.59    160.78 o
  14   6   9     2234.28     1877.91    106.89 o
  15   6   9      696.99      626.44     81.47 o
  -9   7   9        2.33       28.74     71.59 o
  -8   7   9      166.31      205.72     62.67 o
  -7   7   9    10774.29    10270.23    227.81 o
  -6   7   9     1316.31     1269.79     81.84 o
  -5   7   9     1415.17     1319.57     78.06 o
  -4   7   9     3174.11     3226.32    104.82 o
  -3   7   9     1033.16      961.40     59.51 o
  -2   7   9    33504.77    32812.34    481.94 o
  -1   7   9     2597.11     2351.03     88.99 o
   0   7   9     2871.89     2945.06     82.14 o
   1   7   9     9767.65    10843.40    255.01 o
   2   7   9     7942.71     8119.52    169.34 o
   3   7   9    14706.02    14492.36    258.74 o
   4   7   9       11.23      -13.29     24.25 o
   5   7   9     4288.96     4151.31    116.01 o
   6   7   9     5389.46     5833.86    143.62 o
   7   7   9    11648.31    11766.90    351.62 o
   8   7   9     3142.50     3112.58    139.73 o
   9   7   9     1760.23     1878.49    106.54 o
  10   7   9     6448.87     6485.38    215.92 o
  11   7   9      556.35      569.54     65.78 o
  12   7   9     4081.92     3965.86    148.88 o
  13   7   9       28.28        2.27     48.96 o
  14   7   9      202.35      200.19     61.60 o
  -9   8   9       33.95       40.54     81.56 o
  -8   8   9      588.36      820.27     88.88 o
  -7   8   9      140.96       54.65     54.03 o
  -6   8   9     6808.23     6584.38    185.86 o
  -5   8   9     8626.75     9149.48    194.69 o
  -4   8   9     1670.24     1961.10    103.07 o
  -3   8   9     2571.46     2552.97     81.60 o
  -2   8   9     1375.67     1292.11     68.51 o
  -1   8   9    29504.26    28668.78    570.37 o
   0   8   9     2645.78     2766.96    112.97 o
   1   8   9      698.59      572.85     56.05 o
   2   8   9     8917.49     8071.24    184.65 o
   3   8   9     1167.52     1054.80     51.42 o
   4   8   9    12893.43    13772.98    278.68 o
   5   8   9      261.50      250.11     85.17 o
   6   8   9     3408.75     3350.41    258.96 o
   7   8   9    10558.49    10184.46    278.45 o
   8   8   9     2835.51     3078.54     95.40 o
   9   8   9     3002.31     3066.78     88.89 o
  10   8   9       12.29       97.55     43.23 o
  11   8   9     2532.82     2676.22    205.18 o
  12   8   9     1037.05      986.18     78.66 o
  13   8   9     2269.22     2292.76    162.54 o
  14   8   9      706.01      521.13     71.37 o
  -8   9   9      766.58      726.45     79.76 o
  -7   9   9      286.44      190.98     69.77 o
  -6   9   9      336.45      457.35     63.66 o
  -5   9   9     2927.44     3206.02    105.37 o
  -4   9   9    15830.89    15220.96    308.33 o
  -3   9   9      764.26      828.84     62.55 o
  -2   9   9      984.59     1089.98    104.94 o
  -1   9   9     1430.20     1524.52     91.14 o
   0   9   9    28118.32    27849.21    550.28 o
   1   9   9    14311.60    15380.35    329.04 o
   2   9   9     4632.86     4918.79    160.40 o
   3   9   9     8818.22     9096.51    202.37 o
   4   9   9     1062.11     1019.28     72.52 o
   5   9   9    23139.27    22591.76    532.76 o
   6   9   9     1367.06     1536.31    130.47 o
   7   9   9        5.90       52.39     70.84 o
   8   9   9    10523.14     9928.83    398.66 o
   9   9   9     3166.70     2881.56    113.00 o
  10   9   9     6654.91     6643.65    162.12 o
  11   9   9        9.41       25.30     60.56 o
  12   9   9     1077.70     1207.81     79.73 o
  13   9   9     2152.94     2234.29    115.90 o
  14   9   9     1722.59     1648.78    105.68 o
  -8  10   9     4980.92     4798.46    152.46 o
  -7  10   9      964.23      939.73     75.28 o
  -6  10   9      171.76      161.54     70.40 o
  -5  10   9      927.68      944.85    116.32 o
  -4  10   9      792.94      757.42     65.05 o
  -3  10   9     7377.77     6894.73    216.78 o
  -2  10   9      417.52      152.69    114.04 o
  -1  10   9      125.74       69.97     51.39 o
   0  10   9     2125.23     2524.62    126.95 o
   1  10   9     5091.82     5284.70    156.06 o
   2  10   9     9758.47     9497.22    262.22 o
   3  10   9       39.99      149.56     39.92 o
   4  10   9     4607.52     4507.12    229.31 o
   5  10   9     2505.87     2633.10    170.99 o
   6  10   9     9612.93     9818.46    381.85 o
   7  10   9     2591.52     2783.67    176.27 o
   8  10   9      969.58     1032.55    117.62 o
   9  10   9     5973.56     6357.41    302.12 o
  10  10   9       20.99        5.09     43.35 o
  11  10   9     5281.10     5158.38    183.98 o
  12  10   9       48.44      -62.96    109.55 o
  13  10   9       33.85       50.33     71.46 o
  -7  11   9     7857.50     8342.93    229.83 o
  -6  11   9     3076.01     3376.61    135.03 o
  -5  11   9      533.62      589.14     69.67 o
  -4  11   9     1410.60     1537.47    152.02 o
  -3  11   9        1.57       12.53     75.10 o
  -2  11   9    14638.79    14730.48    351.33 o
  -1  11   9     1716.49     1720.44    100.92 o
   0  11   9      189.69      296.96     67.42 o
   1  11   9     2727.13     2454.85    124.31 o
   2  11   9     3327.04     3255.41    130.93 o
   3  11   9     8291.98     8569.45    361.43 o
   4  11   9      169.13       87.97     69.85 o
   5  11   9     1714.12     1989.98    150.57 o
   6  11   9     2514.25     2557.99    163.09 o
   7  11   9     5250.56     5416.45    248.75 o
   8  11   9     5287.27     5133.43    249.74 o
   9  11   9      140.79      301.13     90.60 o
  10  11   9     2866.68     2776.42    206.25 o
  11  11   9     1116.57     1228.79     87.83 o
  12  11   9     1411.14     1487.26    198.83 o
  -7  12   9      267.63      323.40     70.48 o
  -6  12   9     3152.74     3092.59    174.63 o
  -5  12   9     6479.51     6460.03    234.44 o
  -4  12   9      187.00      174.44     76.92 o
  -3  12   9      687.28      592.65     86.77 o
  -2  12   9     1371.79     1436.29    122.15 o
  -1  12   9    13321.46    12524.19    364.73 o
   0  12   9     3951.85     4083.37    225.19 o
   1  12   9      573.85      545.14     72.97 o
   2  12   9     4185.15     4042.67    188.13 o
   3  12   9       55.15      176.59     83.36 o
   4  12   9     8371.42     8246.90    342.98 o
   5  12   9      804.44      677.06     99.17 o
   6  12   9      641.89      446.43     85.33 o
   7  12   9     4804.67     4600.69    224.37 o
   8  12   9     2535.11     2411.37    164.07 o
   9  12   9     4016.74     3615.25    212.84 o
  10  12   9       42.94      -27.02     80.72 o
  11  12   9     2100.34     2133.63    183.51 o
  12  12   9     1474.37     1239.34     96.68 o
  -6  13   9      280.04      319.59    115.70 o
  -5  13   9     2200.17     2160.48    175.28 o
  -4  13   9     9521.85     9763.85    426.50 o
  -3  13   9       27.08       59.29     78.98 o
  -2  13   9      220.30       16.29     71.38 o
  -1  13   9     1167.10     1134.10    109.31 o
   0  13   9     6972.64     7665.89    323.87 o
   1  13   9     7935.40     8199.35    252.70 o
   2  13   9      555.06      626.77     67.71 o
   3  13   9     2066.73     1957.70    161.77 o
   4  13   9     2065.37     2202.16    166.38 o
   5  13   9     4928.81     5716.92    260.28 o
   6  13   9     1428.60     1750.13    130.14 o
   7  13   9       25.73       81.05     64.58 o
   8  13   9     5194.55     5202.29    242.49 o
   9  13   9       41.30      -56.01     72.81 o
  10  13   9     2926.27     2942.47    197.68 o
  11  13   9       20.74      106.75     93.90 o
  -5  14   9     1303.10     1180.98    148.42 o
  -4  14   9      570.07      627.90    189.61 o
  -3  14   9    11595.12    10849.04    364.61 o
  -2  14   9     1233.58     1182.30    121.47 o
  -1  14   9       45.73      133.89     74.05 o
   0  14   9     2168.28     2115.09    213.17 o
   1  14   9     5304.11     5433.61    196.54 o
   2  14   9     9421.58     9199.52    262.29 o
   3  14   9       94.23      136.40     82.70 o
   4  14   9     3112.29     3572.09    210.53 o
   5  14   9     2504.92     2138.57    158.47 o
   6  14   9     3147.08     3424.16    185.49 o
   7  14   9     2721.40     2438.39    154.52 o
   8  14   9       34.07      121.90     68.86 o
   9  14   9     3257.96     3131.92    185.16 o
  10  14   9       55.33       58.32     80.72 o
  -3  15   9       92.25      170.87     94.38 o
  -2  15   9    10726.40    10926.26    412.82 o
  -1  15   9     2491.73     2419.08    171.16 o
   0  15   9      290.90      348.41    144.64 o
   1  15   9     1715.75     1914.47    120.03 o
   2  15   9      754.15      583.69     74.05 o
   3  15   9     8925.39     9154.92    392.73 o
   4  15   9      153.45      174.95     89.29 o
   5  15   9      332.67      142.00     79.40 o
   6  15   9     3033.54     3178.70    178.57 o
   7  15   9     2105.74     1868.41    131.79 o
   8  15   9     4207.48     4329.86    200.65 o
  -1  16   9     4937.35     4838.03    216.66 o
   0  16   9     3858.87     3756.03    340.50 o
   1  16   9      194.88      269.06     75.22 o
   2  16   9      815.02      916.58     87.47 o
   3  16   9      127.81      172.97     95.55 o
   4  16   9     5439.24     5770.29    282.68 o
   5  16   9      702.20      739.00    101.15 o
   6  16   9       92.14       73.80     69.52 o
  -1 -14  10      579.70      457.86     80.70 o
   0 -14  10      112.76       87.78     62.38 o
   1 -14  10     4322.33     4442.64    160.35 o
   2 -14  10      152.82      124.80     65.95 o
   3 -14  10     3004.93     3205.88    193.93 o
   4 -14  10       98.13      120.75     70.91 o
   5 -14  10      881.48      856.14    100.83 o
   6 -14  10     2934.89     3198.18    159.77 o
   7 -14  10      666.24      688.44     73.20 o
  -3 -13  10      335.91      300.09     72.35 o
  -2 -13  10     2098.49     1873.58    145.42 o
  -1 -13  10     2124.63     2202.16    116.90 o
   0 -13  10     1323.92     1431.29     99.04 o
   1 -13  10        8.75      -53.60     53.60 o
   2 -13  10     4113.38     4019.05    148.65 o
   3 -13  10     1226.58     1106.70    100.55 o
   4 -13  10     2613.56     3010.61    146.21 o
   5 -13  10      134.33       98.11     49.90 o
   6 -13  10        8.90      -43.02     50.47 o
   7 -13  10     4164.37     4404.60    147.70 o
   8 -13  10        0.03      -22.96     44.82 o
   9 -13  10     2002.40     1918.25     93.13 o
  -4 -12  10     3600.52     3920.80    166.27 o
  -3 -12  10       55.86       69.32     58.55 o
  -2 -12  10      177.02      126.50     62.37 o
  -1 -12  10     3184.25     3251.03    133.70 o
   0 -12  10     1361.33     1388.58     94.30 o
   1 -12  10     4715.87     5007.71    161.65 o
   2 -12  10        9.56      -49.86     49.86 o
   3 -12  10     2517.26     2399.67    267.71 o
   4 -12  10     3728.08     3595.27    163.83 o
   5 -12  10     1237.09     1253.03     81.95 o
   6 -12  10      268.11      230.18     47.05 o
   7 -12  10      316.84      249.61     52.36 o
   8 -12  10     5912.52     6389.13    158.44 o
   9 -12  10      191.53      238.35     72.96 o
  10 -12  10     2638.03     2764.70    129.04 o
  -5 -11  10      816.30      823.35    100.72 o
  -4 -11  10      196.09      189.64     71.26 o
  -3 -11  10     3848.83     3838.69    144.67 o
  -2 -11  10      616.63      535.29     74.24 o
  -1 -11  10        1.61        1.47     51.17 o
   0 -11  10     2077.25     1938.68    122.97 o
   1 -11  10      329.32      416.55     48.36 o
   2 -11  10     6395.23     5861.89    200.85 o
   3 -11  10      107.01      127.21     50.54 o
   4 -11  10     1422.94     1379.11     93.98 o
   5 -11  10     6363.33     6062.96    183.44 o
   6 -11  10     1988.19     2084.23     85.71 o
   7 -11  10     2289.35     2180.19     91.98 o
   8 -11  10        9.66      -26.74     45.96 o
   9 -11  10     5878.79     6351.93    234.79 o
  10 -11  10     1585.49     1400.91     96.86 o
  11 -11  10     1314.56     1129.23    108.82 o
  -6 -10  10     1761.24     1912.00    188.60 o
  -5 -10  10       56.29      102.10     69.41 o
  -4 -10  10      544.01      318.92     77.04 o
  -3 -10  10     1183.62     1310.57     92.81 o
  -2 -10  10     3263.35     3391.34    130.76 o
  -1 -10  10     2215.97     2332.06     85.81 o
   0 -10  10      120.77       65.91     40.52 o
   1 -10  10     5080.46     5066.78    129.34 o
   2 -10  10     1021.89     1090.64     69.23 o
   3 -10  10     6959.61     7398.37    174.28 o
   4 -10  10      885.75      752.05     56.44 o
   5 -10  10      677.41      675.70     57.08 o
   6 -10  10     7056.35     6991.28    158.18 o
   7 -10  10       12.91       22.93     43.48 o
   8 -10  10     2884.68     3001.97    109.31 o
   9 -10  10       80.86       85.98     53.92 o
  10 -10  10     1850.45     1972.63     98.61 o
  11 -10  10     2267.68     2505.03    124.14 o
  12 -10  10      491.39      618.89     93.65 o
  -7  -9  10     1273.94     1199.92    114.27 o
  -6  -9  10      940.70     1144.78    124.40 o
  -5  -9  10     5029.55     4974.11    183.61 o
  -4  -9  10        1.57       43.39     70.67 o
  -3  -9  10      170.12      136.38     43.70 o
  -2  -9  10     5328.66     4878.44    126.85 o
  -1  -9  10     2919.67     2927.25     98.98 o
   0  -9  10     5743.74     5944.72    140.63 o
   1  -9  10       53.01       38.74     34.44 o
   2  -9  10     5084.31     4893.80    111.76 o
   3  -9  10     2537.20     2340.24     83.12 o
   4  -9  10     3553.69     3547.66    113.06 o
   5  -9  10      613.01      603.13     55.99 o
   6  -9  10      227.39      232.33     52.20 o
   7  -9  10     8187.13     8179.03    175.90 o
   8  -9  10      164.61       83.86     50.35 o
   9  -9  10     6614.85     6738.43    202.77 o
  10  -9  10       51.10      180.19     57.04 o
  11  -9  10     1846.85     1902.16    100.72 o
  12  -9  10     5242.96     5645.08    175.59 o
  13  -9  10       11.25      -24.62     61.11 o
  -7  -8  10       27.41       10.53     70.00 o
  -6  -8  10     2010.14     2125.92    160.27 o
  -5  -8  10       15.26      -22.09     45.13 o
  -4  -8  10    12395.42    12420.09    250.55 o
  -3  -8  10      450.91      467.94     59.11 o
  -2  -8  10       58.99       31.17     33.34 o
  -1  -8  10    10647.04    10919.98    182.71 o
   0  -8  10      636.47      563.91     47.63 o
   1  -8  10    13372.21    12926.82    206.61 o
   2  -8  10      263.69      352.89     47.14 o
   3  -8  10     3019.87     2827.88     91.60 o
   4  -8  10     7941.50     7924.97    162.78 o
   5  -8  10     1487.66     1455.08     66.92 o
   6  -8  10     5551.91     5664.61    152.57 o
   7  -8  10       22.08        5.92     35.93 o
   8  -8  10    10488.91    10697.28    182.21 o
   9  -8  10     1461.95     1451.84     75.31 o
  10  -8  10     3279.03     3338.34    117.47 o
  11  -8  10        3.45      -51.26     51.26 o
  12  -8  10      553.73      470.95     74.81 o
  13  -8  10     6204.27     6311.53    187.21 o
  -8  -7  10     1415.68     1431.14    110.00 o
  -7  -7  10     2878.49     3004.92    120.48 o
  -6  -7  10       87.44       62.71     65.59 o
  -5  -7  10      795.91      765.31     68.19 o
  -4  -7  10      900.50      864.96     58.35 o
  -3  -7  10     8192.64     8116.49    162.54 o
  -2  -7  10      996.11      955.05     65.09 o
  -1  -7  10       44.75       35.95     34.17 o
   0  -7  10    10900.45    10077.40    208.60 o
   1  -7  10      141.89      132.60     36.63 o
   2  -7  10    11846.99    11919.09    194.71 o
   3  -7  10      107.96      118.95     36.25 o
   4  -7  10      172.76       60.04     40.00 o
   5  -7  10    10300.19    10004.71    163.50 o
   6  -7  10     1409.37     1455.95     62.96 o
   7  -7  10     2673.56     2726.63    115.23 o
   8  -7  10      110.73      124.83     39.73 o
   9  -7  10     4026.35     4261.01    143.63 o
  10  -7  10     4425.37     4579.84    133.49 o
  11  -7  10      490.62      565.75     71.50 o
  12  -7  10      134.77       48.93     58.43 o
  13  -7  10        2.12       -0.74     58.16 o
  14  -7  10     2645.33     3245.82    140.57 o
  -8  -6  10      872.81      916.41    135.82 o
  -7  -6  10      915.55      888.75     65.04 o
  -6  -6  10     7212.59     7755.71    167.25 o
  -5  -6  10      285.88      257.38     52.94 o
  -4  -6  10      413.95      420.58     51.38 o
  -3  -6  10     4635.42     4624.97    122.12 o
  -2  -6  10     5584.06     5493.84    177.62 o
  -1  -6  10     8291.78     9184.02    164.10 o
   0  -6  10      469.49      453.23     45.00 o
   1  -6  10     8844.90     8672.94    136.09 o
   2  -6  10     2236.02     2405.74     75.74 o
   3  -6  10    18794.78    18437.57    248.28 o
   4  -6  10       37.72       45.77     31.54 o
   5  -6  10       30.54       -0.95     30.96 o
   6  -6  10    13472.55    12810.41    194.27 o
   7  -6  10       13.50       18.09     35.16 o
   8  -6  10     6783.16     6304.72    213.74 o
   9  -6  10      354.11      386.67     53.43 o
  10  -6  10     1378.00     1719.10     91.58 o
  11  -6  10     3227.74     3413.61    128.33 o
  12  -6  10      397.37      431.19     68.36 o
  13  -6  10      930.85      630.50     79.18 o
  14  -6  10        1.82       82.78     63.01 o
  -9  -5  10     1568.14     1560.36     84.74 o
  -8  -5  10        7.54       76.91     48.93 o
  -7  -5  10     1015.30      989.71     81.58 o
  -6  -5  10      156.13      172.97     48.25 o
  -5  -5  10     9490.09     8878.23    182.36 o
  -4  -5  10     1517.11     1524.52     92.43 o
  -3  -5  10      396.86      569.02     53.39 o
  -2  -5  10     9952.28     9938.51    185.72 o
  -1  -5  10     2577.76     2599.25     71.14 o
   0  -5  10    12539.20    11787.09    168.28 o
   1  -5  10      461.89      525.94     38.83 o
   2  -5  10     7063.38     6798.62    114.60 o
   3  -5  10    12969.84    12718.67    185.86 o
   4  -5  10     6043.30     5578.87    113.26 o
   5  -5  10     2877.64     2715.66     70.69 o
   6  -5  10       36.85       53.54     29.29 o
   7  -5  10    16784.15    16726.77    235.95 o
   8  -5  10      927.63     1021.12     55.38 o
   9  -5  10    15973.23    15373.56    287.15 o
  10  -5  10      157.21      286.72     57.09 o
  11  -5  10     1280.82     1176.18     94.03 o
  12  -5  10     8133.14     8981.46    211.50 o
  13  -5  10       31.16      -52.48     52.48 o
  14  -5  10     1775.77     1756.83    107.02 o
  15  -5  10      168.45      305.03     82.79 o
  -9  -4  10     1921.83     2043.83    100.13 o
  -8  -4  10     3506.17     3166.06    115.42 o
  -7  -4  10      113.11      173.93     51.44 o
  -6  -4  10     1434.27     1260.07     80.13 o
  -5  -4  10      838.89      842.53     64.27 o
  -4  -4  10    11835.28    12139.32    221.25 o
  -3  -4  10      353.95      371.12     45.76 o
  -2  -4  10     2027.15     1991.98     73.49 o
  -1  -4  10     5797.65     5492.18    109.66 o
   0  -4  10       15.65       55.56     27.87 o
   1  -4  10    14945.85    15000.26    197.42 o
   2  -4  10     1527.58     1866.91     53.69 o
   3  -4  10     1524.53     1564.86     52.66 o
   4  -4  10     8230.25     8295.12    140.28 o
   5  -4  10      549.99      555.26     35.86 o
   6  -4  10     4625.76     4343.53     85.33 o
   7  -4  10      693.41      657.53     43.04 o
   8  -4  10     5557.53     5875.06    117.61 o
   9  -4  10     1113.33     1127.15     61.26 o
  10  -4  10     5501.13     5692.61    139.04 o
  11  -4  10      162.91       87.07     43.21 o
  12  -4  10      169.61      181.93     48.91 o
  13  -4  10     6031.91     6371.61    160.09 o
  14  -4  10      562.10      365.02    119.03 o
  15  -4  10      944.68      867.42     97.15 o
  -9  -3  10     1210.04      907.30     85.39 o
  -8  -3  10      890.92      925.31     77.30 o
  -7  -3  10     5430.75     5448.19    145.95 o
  -6  -3  10        5.57       19.94     45.09 o
  -5  -3  10     1274.42     1369.78     72.37 o
  -4  -3  10     4163.67     3726.85    102.42 o
  -3  -3  10     6267.61     6078.78    121.37 o
  -2  -3  10     3658.16     3671.65     90.14 o
  -1  -3  10       54.88      111.24     31.86 o
   0  -3  10    10459.60    10294.27    158.48 o
   1  -3  10      286.89      372.92     32.10 o
   2  -3  10    28587.04    28759.32    297.86 o
   3  -3  10     1034.84     1028.39     39.58 o
   4  -3  10      832.72      821.02     40.48 o
   5  -3  10    18579.23    18320.61    243.15 o
   6  -3  10     1142.21      950.07     45.34 o
   7  -3  10     7593.73     7517.90    130.29 o
   8  -3  10       37.32       26.65     31.75 o
   9  -3  10     4755.06     4770.50    120.13 o
  10  -3  10     7111.14     7185.10    144.85 o
  11  -3  10      428.77      492.53     50.17 o
  12  -3  10       69.49       35.99     43.50 o
  13  -3  10        1.91       30.10     47.77 o
  14  -3  10     3449.46     3687.46    135.94 o
  15  -3  10     1561.41     1494.14    139.92 o
  -9  -2  10      320.93      345.78     71.34 o
  -8  -2  10      869.01      791.95     91.09 o
  -7  -2  10      770.08      694.80     64.48 o
  -6  -2  10    10588.47    10663.30    196.13 o
  -5  -2  10     2161.25     2290.58     90.95 o
  -4  -2  10      651.57      604.80     49.40 o
  -3  -2  10     6874.33     6919.57    139.25 o
  -2  -2  10     4725.16     4994.17    104.97 o
  -1  -2  10    21729.24    22157.16    267.96 o
   0  -2  10      306.91      292.15     28.03 o
   1  -2  10     9150.53     8853.84    150.27 o
   2  -2  10    12716.41    12490.14    158.77 o
   3  -2  10    11092.63    11466.14    140.68 o
   4  -2  10     1643.28     1818.23     56.06 o
   5  -2  10        7.65       27.46     23.08 o
   6  -2  10    20016.28    19863.10    253.36 o
   7  -2  10      534.16      533.37     40.40 o
   8  -2  10    10521.20    10225.57    169.36 o
   9  -2  10        2.33      -33.03     33.03 o
  10  -2  10     7419.44     7990.82    151.50 o
  11  -2  10    10494.82    10621.55    201.67 o
  12  -2  10      142.28       81.53     43.77 o
  13  -2  10      604.21      613.83     63.70 o
  14  -2  10       32.05       15.78     47.56 o
  15  -2  10     1869.68     2199.03    118.41 o
  -9  -1  10     1202.04     1225.51    153.55 o
  -8  -1  10      159.68      105.91     55.40 o
  -7  -1  10     1462.59     1635.74     81.50 o
  -6  -1  10       50.81       20.95     55.71 o
  -5  -1  10    13673.96    14077.62    216.48 o
  -4  -1  10     4140.67     3996.53     99.30 o
  -3  -1  10      165.67      148.47     36.47 o
  -2  -1  10    16586.84    17237.79    235.87 o
  -1  -1  10      472.11      444.88     50.19 o
   0  -1  10    14070.23    13491.26    180.18 o
   1  -1  10      117.80      102.55     24.85 o
   2  -1  10     2205.90     2240.54     68.40 o
   3  -1  10    18760.04    19930.23    224.50 o
   4  -1  10     3379.01     2958.14     66.26 o
   5  -1  10     5190.51     4927.77    137.50 o
   6  -1  10       36.62      110.18     26.62 o
   7  -1  10    14194.58    14548.91    201.31 o
   8  -1  10     6229.60     6425.29    136.94 o
   9  -1  10    11352.78    10715.32    175.60 o
  10  -1  10      418.83      359.16     57.22 o
  11  -1  10      918.20      916.18     61.41 o
  12  -1  10     6582.16     7020.49    156.02 o
  13  -1  10      193.60       51.23     45.29 o
  14  -1  10     1347.62     1363.09     94.45 o
  15  -1  10      257.43      525.33     67.02 o
 -10   0  10      358.00      382.54     85.35 o
  -9   0  10     1578.16     1770.56    144.57 o
  -8   0  10     4904.30     5011.93    218.94 o
  -7   0  10       24.15       88.15     52.37 o
  -6   0  10      667.42      623.88     85.50 o
  -5   0  10     2387.43     2505.00     96.11 o
  -4   0  10    16170.57    16526.76    274.03 o
  -3   0  10     4262.24     4283.43    114.33 o
  -2   0  10     1791.06     1733.58     55.20 o
  -1   0  10     7009.46     6836.33    129.60 o
   0   0  10      237.76      293.53     31.04 o
   1   0  10    29891.48    30761.36    344.66 o
   2   0  10     1035.87     1253.76     43.93 o
   3   0  10      647.15      669.47     33.88 o
   4   0  10    12816.70    12444.06    184.43 o
   5   0  10       36.19       37.11     21.79 o
   6   0  10    10164.79    10002.40    147.61 o
   7   0  10      108.10      140.47     30.80 o
   8   0  10     5665.08     5262.93    125.61 o
   9   0  10     4851.46     4892.56    120.94 o
  10   0  10     6453.94     6532.16    154.50 o
  11   0  10     1085.33     1022.46     61.14 o
  12   0  10      193.55      154.76     42.36 o
  13   0  10     4550.89     4425.63    128.77 o
  14   0  10     1336.43     1121.88     73.97 o
  15   0  10     1172.29     1223.75     77.24 o
  16   0  10       20.30       88.38     66.23 o
 -10   1  10       43.92       39.37     72.05 o
  -9   1  10      570.87      531.76     79.08 o
  -8   1  10     1506.47     1613.55     99.55 o
  -7   1  10    10612.99    10375.51    235.26 o
  -6   1  10     1176.47     1088.83     81.71 o
  -5   1  10     2150.86     2399.46    105.77 o
  -4   1  10     5336.47     5414.84    114.65 o
  -3   1  10    10660.60    10997.20    173.45 o
  -2   1  10    14890.07    15249.43    212.38 o
  -1   1  10        3.73       17.99     26.31 o
   0   1  10     7865.68     8235.39    123.58 o
   1   1  10     1326.48     1353.14     45.43 o
   2   1  10    37731.88    38941.92    419.65 o
   3   1  10     9650.46    10358.59    146.81 o
   4   1  10      333.28      420.08     35.56 o
   5   1  10    23987.70    23213.42    304.30 o
   6   1  10        6.66       -6.90     22.04 o
   7   1  10    13067.45    13219.21    204.40 o
   8   1  10      198.98      241.66     41.20 o
   9   1  10     1404.17     1647.69     67.30 o
  10   1  10     8265.35     8475.22    254.51 o
  11   1  10      373.95      384.16     48.00 o
  12   1  10     2022.25     2279.10     84.94 o
  13   1  10       13.34       10.49     38.02 o
  14   1  10     2058.97     2162.22    130.25 o
  15   1  10     2524.41     2816.20    213.50 o
  16   1  10      484.81      573.54     94.78 o
 -10   2  10     1157.38     1203.41    101.53 o
  -9   2  10      152.57      101.92     66.14 o
  -8   2  10      572.31      487.99     74.05 o
  -7   2  10      296.00      275.37     62.92 o
  -6   2  10     7603.40     7636.22    254.79 o
  -5   2  10     1618.12     1604.21    104.20 o
  -4   2  10      445.51      401.32     47.23 o
  -3   2  10     6028.69     5846.53    116.06 o
  -2   2  10      433.40      463.41     40.94 o
  -1   2  10    11281.01    11749.90    172.21 o
   0   2  10      119.13      166.15     27.26 o
   1   2  10     3256.31     2998.36     70.18 o
   2   2  10     9465.83     9362.33    135.71 o
   3   2  10     6960.00     7159.13    207.81 o
   4   2  10     3098.87     3054.41     96.69 o
   5   2  10      617.74      873.18     48.43 o
   6   2  10     6978.93     6971.22    150.92 o
   7   2  10     1278.88     1380.07     69.12 o
   8   2  10     5940.85     5171.44    122.88 o
   9   2  10       57.47       45.75     31.69 o
  10   2  10     1269.39     1127.51     78.35 o
  11   2  10     4979.22     5430.75    167.35 o
  12   2  10        4.73      -40.91     40.91 o
  13   2  10     1934.00     1722.66     90.16 o
  14   2  10        4.14      -21.01     46.51 o
  15   2  10      754.64      826.64    186.14 o
  -9   3  10     4018.56     4035.55    150.07 o
  -8   3  10       10.00        1.16     55.75 o
  -7   3  10     1288.07     1276.72     88.81 o
  -6   3  10      461.41      538.01     67.86 o
  -5   3  10     6609.02     7524.27    163.80 o
  -4   3  10     3922.06     3693.19     99.78 o
  -3   3  10      966.90      947.30     74.07 o
  -2   3  10    12325.10    12880.39    248.96 o
  -1   3  10      261.57      292.96     35.86 o
   0   3  10    25627.18    25275.94    308.10 o
   1   3  10       77.81       -1.40     22.80 o
   2   3  10       51.29       68.27     27.68 o
   3   3  10    14439.40    14399.05    217.62 o
   4   3  10     5186.22     5006.12     96.68 o
   5   3  10    10936.65    11013.14    179.78 o
   6   3  10       15.75       30.74     27.93 o
   7   3  10     5955.27     5809.79    127.97 o
   8   3  10     9036.13     9233.60    193.93 o
   9   3  10    10167.27    10733.60    200.27 o
  10   3  10      352.48      403.69     46.39 o
  11   3  10      191.57      365.17     83.22 o
  12   3  10     5659.01     5693.91    211.14 o
  13   3  10     1128.60     1031.73    101.72 o
  14   3  10     1454.09     1394.74    119.29 o
  15   3  10        6.67      -26.78     75.48 o
  -9   4  10      471.26      502.20     78.22 o
  -8   4  10     4949.24     5044.15    202.13 o
  -7   4  10       52.55      -51.97     51.97 o
  -6   4  10      243.58      255.66     52.78 o
  -5   4  10     4764.08     4483.51    181.70 o
  -4   4  10     7593.69     7465.99    146.92 o
  -3   4  10    11007.73    11019.05    195.43 o
  -2   4  10      411.11      489.20     42.42 o
  -1   4  10     3473.83     3515.91    102.85 o
   0   4  10     2034.59     2398.58     66.40 o
   1   4  10    17771.30    17883.71    256.41 o
   2   4  10     2362.55     2232.93     67.43 o
   3   4  10     1665.46     1639.21     45.96 o
   4   4  10    15878.42    15473.55    265.45 o
   5   4  10        2.23      -14.07     20.93 o
   6   4  10    10942.32    10061.23    288.21 o
   7   4  10      634.11      526.51     70.70 o
   8   4  10     7317.30     7166.79    235.91 o
   9   4  10    11812.50    11469.11    333.44 o
  10   4  10     2333.90     2152.86    183.18 o
  11   4  10     1381.68     1355.60    115.40 o
  12   4  10        1.47       -5.41     66.90 o
  13   4  10     5667.41     5426.69    197.44 o
  14   4  10     4053.15     3529.65    167.23 o
  15   4  10      653.82      762.14     90.72 o
  -9   5  10      517.06      488.51     77.97 o
  -8   5  10      328.92      385.73     72.66 o
  -7   5  10     9575.94     9236.85    216.53 o
  -6   5  10     1437.83     1403.62     79.56 o
  -5   5  10       71.12       49.40     44.34 o
  -4   5  10     3868.80     3941.35    110.51 o
  -3   5  10     3336.38     3341.02    122.77 o
  -2   5  10    14692.72    14513.47    252.88 o
  -1   5  10       27.03       28.27     32.27 o
   0   5  10     1762.12     2075.21     80.15 o
   1   5  10     7648.09     6988.76    130.55 o
   2   5  10    10710.47    10352.57    194.74 o
   3   5  10    10854.16    10842.50    192.18 o
   4   5  10      111.63      108.04     52.03 o
   5   5  10    10806.34    10332.30    289.05 o
   6   5  10      882.32      977.00     80.11 o
   7   5  10     8084.43     7981.21    244.61 o
   8   5  10      276.90      361.71     68.37 o
   9   5  10     2481.70     2165.34    122.69 o
  10   5  10     9773.89     9319.63    291.84 o
  11   5  10       65.92       53.71     67.64 o
  12   5  10      660.87      627.43     97.09 o
  13   5  10      137.77      265.44     70.86 o
  14   5  10     1218.24     1363.33     98.93 o
  15   5  10     2392.19     2642.72    132.65 o
  -9   6  10       37.26       50.39     74.31 o
  -8   6  10      672.32      759.82    122.76 o
  -7   6  10        4.74      -52.51     52.51 o
  -6   6  10     6478.37     6577.41    156.90 o
  -5   6  10     2389.43     2264.48    117.35 o
  -4   6  10      171.48      169.71     52.17 o
  -3   6  10     7438.99     7328.44    178.40 o
  -2   6  10      319.21      325.14     51.72 o
  -1   6  10    18497.51    17886.96    287.62 o
   0   6  10      214.82      357.57     33.92 o
   1   6  10      316.71      213.24     29.10 o
   2   6  10    13658.57    13440.48    362.59 o
   3   6  10     3144.66     2762.36    130.01 o
   4   6  10    14281.97    13671.99    356.32 o
   5   6  10      116.06      153.43     51.75 o
   6   6  10     6721.54     6475.45    202.50 o
   7   6  10     3856.04     3707.01    148.82 o
   8   6  10    10137.94     9751.62    280.34 o
   9   6  10     1017.96     1101.93     92.33 o
  10   6  10      607.50      668.43     86.54 o
  11   6  10     4774.04     4594.41    193.78 o
  12   6  10      127.65       21.23    121.41 o
  13   6  10     1146.95     1104.61     97.25 o
  14   6  10        9.93      -52.65     52.65 o
  15   6  10      650.64      706.10     85.90 o
  -9   7  10     4013.12     4330.60    248.64 o
  -8   7  10        1.56       34.38     76.22 o
  -7   7  10      170.53      185.36     67.91 o
  -6   7  10       67.74       89.98     52.67 o
  -5   7  10     8390.53     8740.24    291.92 o
  -4   7  10    10697.50    10264.60    232.64 o
  -3   7  10      502.90      534.16     57.08 o
  -2   7  10     6139.19     6522.36    139.93 o
  -1   7  10       91.42      126.36     42.64 o
   0   7  10    29945.01    31283.59    452.17 o
   1   7  10     1412.34     1393.58    147.27 o
   2   7  10      427.22      448.91     68.44 o
   3   7  10    15669.15    15425.03    395.18 o
   4   7  10     1530.68     1410.48     89.76 o
   5   7  10    20483.76    20747.78    413.06 o
   6   7  10      107.05      243.07     53.99 o
   7   7  10     2585.05     2182.88    108.86 o
   8   7  10     9082.60     9697.92    273.59 o
   9   7  10     6237.19     5941.29    201.07 o
  10   7  10      550.25      707.85     82.01 o
  11   7  10       49.97      183.94     95.22 o
  12   7  10     3101.64     3166.66    256.85 o
  13   7  10     1150.20     1074.94     95.01 o
  14   7  10      919.51     1119.14    101.63 o
  -8   8  10     5676.70     5772.75    191.11 o
  -7   8  10     1283.60     1276.95    165.14 o
  -6   8  10      121.11       12.79     50.99 o
  -5   8  10     3459.45     3450.14    115.80 o
  -4   8  10     3317.44     3156.72    104.96 o
  -3   8  10    14325.95    14268.75    271.92 o
  -2   8  10       26.51        4.37     39.97 o
  -1   8  10     1043.97     1250.79     61.49 o
   0   8  10     2240.51     2029.23    406.07 o
   1   8  10    24111.23    22743.97    561.97 o
   2   8  10     9627.68     9522.15    278.64 o
   3   8  10       14.45       85.80     51.64 o
   4   8  10    15527.92    15575.97    324.70 o
   5   8  10     1206.63     1403.27     69.28 o
   6   8  10     9908.75    10753.89    234.72 o
   7   8  10     1596.03     1813.52     78.85 o
   8   8  10      957.19     1160.30     78.73 o
   9   8  10     8285.92     8249.24    345.78 o
  10   8  10     3149.71     3147.33    143.73 o
  11   8  10     1718.85     1630.79    158.32 o
  12   8  10      185.02      161.86     58.50 o
  13   8  10     2342.13     2396.99    121.05 o
  14   8  10     2326.08     2306.51    148.89 o
  -8   9  10       53.72      -37.56     66.48 o
  -7   9  10     4956.31     5246.09    184.80 o
  -6   9  10     2038.06     2065.98     96.81 o
  -5   9  10       53.61        2.25     43.68 o
  -4   9  10     3471.16     3634.15    131.49 o
  -3   9  10       36.35       81.92     39.36 o
  -2   9  10    10579.37    10736.02    421.52 o
  -1   9  10      248.18      323.54     76.79 o
   0   9  10      455.86      705.18    110.21 o
   1   9  10     5540.05     5252.16    231.78 o
   2   9  10     4244.98     4217.97    165.54 o
   3   9  10    14617.10    14606.30    373.99 o
   4   9  10     1420.22     1515.80     72.19 o
   5   9  10     5419.13     5549.14    141.43 o
   6   9  10     9426.78     9745.27    208.33 o
   7   9  10     8493.34     8100.91    178.59 o
   8   9  10      450.06      506.21     44.23 o
   9   9  10      175.00      270.25     35.59 o
  10   9  10     7987.97     8015.14    193.96 o
  11   9  10       47.21       13.40     44.01 o
  12   9  10     2313.58     2636.19    112.83 o
  13   9  10      269.92      300.13     64.04 o
  -7  10  10       28.53        5.89     52.28 o
  -6  10  10     3537.92     3382.66    111.89 o
  -5  10  10     2291.36     2336.18    111.84 o
  -4  10  10      580.95      674.27     73.25 o
  -3  10  10     2874.62     3078.68    177.76 o
  -2  10  10      163.55      133.64    104.44 o
  -1  10  10     7475.47     7410.06    258.01 o
   0  10  10      731.34      726.19     87.67 o
   1  10  10       18.60        9.32     79.73 o
   2  10  10     3480.88     3544.25    151.28 o
   3  10  10      569.53      521.15     67.07 o
   4  10  10    10747.83    11052.58    367.61 o
   5  10  10      326.78      192.08     83.68 o
   6  10  10     1005.56      861.89    112.02 o
   7  10  10     6007.22     5836.52    280.38 o
   8  10  10     4810.41     5201.96    267.20 o
   9  10  10     4067.17     4357.87    303.93 o
  10  10  10       48.45      123.04     53.22 o
  11  10  10     3465.95     3695.96    159.42 o
  12  10  10     1826.25     1811.65    120.76 o
  13  10  10     1474.12     1490.41    179.89 o
  -7  11  10        0.38       16.99     73.42 o
  -6  11  10      298.91      403.30     77.74 o
  -5  11  10     3085.62     3088.57    130.16 o
  -4  11  10     4874.20     4788.19    232.06 o
  -3  11  10      512.58      408.11     95.62 o
  -2  11  10     3308.01     2923.16    166.45 o
  -1  11  10     1036.31     1050.69    106.65 o
   0  11  10    11465.00    12100.70    352.22 o
   1  11  10     2287.12     2107.72    124.76 o
   2  11  10       25.24       43.67     52.71 o
   3  11  10     5818.46     5939.84    190.77 o
   4  11  10        8.68      -19.70     39.21 o
   5  11  10     4205.70     4367.75    234.25 o
   6  11  10      441.83      399.31     90.93 o
   7  11  10     2011.35     1955.39    155.18 o
   8  11  10     5451.28     5270.16    264.23 o
   9  11  10     1392.64     1415.06    142.99 o
  10  11  10      822.99      838.84     69.43 o
  11  11  10      224.31      188.15     64.04 o
  12  11  10     1161.18     1065.54    105.59 o
  -6  12  10       56.06       66.02     97.91 o
  -5  12  10     2517.25     2557.06    187.65 o
  -4  12  10     1399.06     1400.47    142.53 o
  -3  12  10    11532.96    11727.25    400.96 o
  -2  12  10      103.78      247.81     84.79 o
  -1  12  10     1375.26     1299.84    186.15 o
   0  12  10     3088.11     3126.11    159.58 o
   1  12  10    10426.73    10209.83    304.40 o
   2  12  10     5921.52     6067.83    536.54 o
   3  12  10      299.43      148.98    131.79 o
   4  12  10     4494.97     4468.90    246.77 o
   5  12  10      402.77      311.02     87.97 o
   6  12  10     8285.47     7791.58    335.73 o
[truncated: 156,804 more chars]
